# Supplementary material for: Environmental enrichment promotes adaptive responding during tests of behavioral regulation in male heterogeneous stock rats
Source: Sci Rep. 2024 Feb 20;14:4182. doi: 10.1038/s41598-024-53943-y (PMC10879139; doi:10.1038/s41598-024-53943-y)
Supplement: Supplementary file 1 — Supplementary Information. [file 41598_2024_53943_MOESM1_ESM.xlsx]

## Sheet: Social, LRN, LR, RT, & DD (Std)
LOCOMOTION (H-K)
Label ID	Sheet ID		Transponder Number	Op ID	Sex	Age	Box ID		Activity	Distance	Rear	Center		Act1.5	Act4.5	Act7.5	Act10.5	Act13.5	Act16.5		MaxAct	SAAct		Dis1.5	Dis4.5	Dis7.5	Dis10.5	Dis13.5	Dis16.5		MaxDis	SADis		Rear1.5	Rear4.5	Rear7.5	Rear10.5	Rear13.5	Rear16.5		MaxRear	SARear		Cent1.5	Cent4.5	Cent7.5	Cent10.5	Cent13.5	Cent16.5
H01-HH3	H01_HH3		00077e9b7e	H01	M	80	E1		633	2251	158	92		161	130	101	82	93	66		161	-0.34472		560	478	375	316	290	232		560	-0.33006		54	45	25	17	8	9		54	-0.512346		29	22	16	16	0	9
H01-HH3	H01_HH3		00077e9a08	H02	M	81	E2		266	479	46	25		110	52	36	38	13	17		110	-0.59697		201	96	85	61	35	1		201	-0.602819		29	5	2	9	1	0		29	-0.735632		20	1	0	4	0	0
H01-HH3	H01_HH3		00077e9a81	H03	M	80	E3		193	311	40	25		94	47	37	5	0	10		94	-0.657801		251	52	5	2	0	1		251	-0.793493		31	4	4	1	0	0		31	-0.784946		19	3	3	0	0	0
H01-HH3	H01_HH3		00077e9980	H04	M	80	E4		337	597	89	48		115	78	87	37	4	16		115	-0.511594		345	99	123	24	0	6		345	-0.711594		49	15	17	7	1	0		49	-0.697279		32	5	10	1	0	0
H01-HH3	H01_HH3		00077e82a3	H05	M	81	E5		217	195	43	20		94	50	46	6	3	18		94	-0.615248		130	53	5	2	0	5		130	-0.75		28	8	4	0	0	3		28	-0.744048		18	2	0	0	0	0
H01-HH3	H01_HH3		00077e9971	H06	M	80	E6		409	967	142	70		104	80	69	72	30	54		104	-0.344551		311	324	189	107	33	3		324	-0.502572		49	38	14	29	9	3		49	-0.517007		33	19	11	6	1	0
H01-HH3	H01_HH3		00077e9902	H07	M	79	E7		302	421	64	34		111	50	48	27	51	15		111	-0.546547		253	75	42	6	44	1		253	-0.722661		40	13	2	2	5	2		40	-0.733333		21	8	1	1	3	0
H01-HH3	H01_HH3		00077e99aa	H08	M	79	E8		306	748	83	52		87	58	47	61	21	32		87	-0.413793		329	154	102	95	4	64		329	-0.621074		38	18	12	10	0	5		38	-0.635965		26	10	6	6	0	4
H01-HH3	H01_HH3		00077e9b2a	H09	M	79	E1		338	493	114	49		114	55	53	54	34	28		114	-0.505848		256	104	17	78	11	27		256	-0.679036		47	29	8	18	4	8		47	-0.595745		24	11	5	2	3	4
H01-HH3	H01_HH3		00077e7b0a	H10	M	79	E2		513	774	88	63		134	125	64	72	42	76		134	-0.36194		369	230	11	57	7	100		369	-0.650407		35	22	4	15	3	9		35	-0.580952		25	20	4	7	3	4
H01-HH3	H01_HH3		00077e7a4d	H11	M	80	E3		392	403	96	53		125	93	61	40	19	54		125	-0.477333		171	99	28	50	0	55		171	-0.607212		54	18	3	12	1	8		54	-0.703704		26	8	6	6	0	7
H01-HH3	H01_HH3		00077e9bbf	H12	M	78	E4		549	1322	124	94		103	119	116	77	89	45		119	-0.231092		251	335	259	193	234	50		335	-0.342289		44	33	20	11	10	6		44	-0.530303		31	26	11	11	7	8
H01-HH3	H01_HH3		00077e968f	H13	M	76	E5		529	755	79	72		119	84	90	75	82	79		119	-0.259104		234	124	139	79	41	138		234	-0.462251		30	13	10	9	5	12		30	-0.561111		26	10	12	10	7	7
H01-HH3	H01_HH3		00077e8d4e	H14	M	75	E6		290	412	59	34		109	83	59	9	16	14		109	-0.556575		261	45	105	0	1	0		261	-0.736909		41	8	10	0	0	0		41	-0.760163		22	6	6	0	0	0
H01-HH3	H01_HH3		00077e9b33	H15	M	77	E7		345	881	53	45		96	69	57	47	42	34		96	-0.401042		211	244	199	34	48	145		244	-0.398224		28	14	3	4	4	0		28	-0.684524		24	10	3	1	7	0
H01-HH3	H01_HH3		00077e8b85	H16	M	76	E8		306	756	84	44		107	62	41	11	35	50		107	-0.523364		311	223	139	0	6	77		311	-0.594855		44	12	14	1	0	13		44	-0.681818		27	6	5	0	0	6
H01-HH3	H01_HH3		00077e9ac2	H17	M	74	E1		471	1394	115	80		113	88	76	48	73	73		113	-0.30531		327	244	215	161	243	204		327	-0.289501		54	27	7	6	15	6		54	-0.645062		29	22	7	5	10	7
H01-HH3	H01_HH3		00077e9a94	H18	M	77	E2		541	918	122	69		136	128	101	75	59	42		136	-0.33701		340	233	150	93	100	2		340	-0.55		57	32	13	8	11	1		57	-0.643275		27	16	12	5	9	0
H01-HH3	H01_HH3		00077e9563	H19	M	74	E3		415	979	171	94		84	75	64	54	77	61		84	-0.176587		225	170	150	101	148	185		225	-0.274815		44	28	35	25	19	20		44	-0.352273		28	21	14	5	15	11
H01-HH3	H01_HH3		00077E9C54	H20	M	77	E4		319	668	46	39		84	45	48	50	39	53		84	-0.367063		154	152	161	131	0	70		161	-0.308489		24	3	9	3	2	5		24	-0.680556		19	7	7	3	1	2
H01-HH3	H01_HH3		00077e81e0	H21	M	74	E5		407	538	86	52		126	72	47	44	51	67		126	-0.46164		236	105	46	76	25	50		236	-0.620056		43	13	9	11	3	7		43	-0.666667		26	9	3	5	5	4
H01-HH3	H01_HH3		00077e9c4d	H22	M	76	E6		293	570	82	35		84	71	16	24	63	35		84	-0.418651		156	190	45	73	105	1		190	-0.5		29	27	0	2	21	3		29	-0.528736		20	10	1	0	3	1
H01-HH3	H01_HH3		00077e97d5	H23	M	74	E7		319	723	86	37		78	87	37	40	29	48		87	-0.388889		312	262	11	8	51	79		312	-0.613782		40	28	1	1	2	14		40	-0.641667		17	14	1	0	0	5
H01-HH3	H01_HH3		00077e9a4e	H24	M	75	E8		394	1260	88	49		111	81	83	39	50	30		111	-0.408408		302	244	291	120	140	163		302	-0.304636		34	33	11	5	4	1		34	-0.568627		21	14	8	1	3	2
H01-HH3	H01_HH3		00077e7803	H25	M	74	E1		506	1175	189	101		95	115	89	100	40	67		115	-0.266667		361	300	282	151	7	74		361	-0.457525		57	38	42	30	8	14		57	-0.447368		31	22	20	14	6	8
H01-HH3	H01_HH3		00077e7664	H26	M	74	E2		432	757	90	58		106	101	57	51	40	77		106	-0.320755		306	222	77	28	3	121		306	-0.587691		34	15	16	5	0	20		34	-0.558824		23	12	8	1	4	10
H01-HH3	H01_HH3		00077e94f8	H27	M	73	E3		605	1935	157	94		126	126	85	97	86	85		126	-0.199735		394	370	271	334	295	271		394	-0.181472		39	42	29	22	13	12		42	-0.376984		25	20	9	16	11	13
H01-HH3	H01_HH3		00077e9697	H28	M	74	E4		542	1020	129	59		148	113	89	73	79	40		148	-0.38964		350	305	137	169	29	30		350	-0.514286		48	43	14	18	4	2		48	-0.552083		28	20	5	5	1	0
H01-HH3	H01_HH3		00077e995e	H29	M	74	E5		408	580	92	58		94	93	61	62	48	50		94	-0.276596		220	112	45	91	2	110		220	-0.560606		43	18	7	12	0	12		43	-0.643411		24	13	4	9	0	8
H01-HH3	H01_HH3		00077e9ab8	H30	M	73	E6		446	1282	166	73		104	90	79	50	66	57		104	-0.285256		327	295	227	135	125	173		327	-0.346585		50	39	26	10	17	24		50	-0.446667		25	20	9	3	7	9
H01-HH3	H01_HH3		00077e9aaf	H31	M	73	E7		362	500	66	40		121	82	53	53	33	20		121	-0.501377		223	146	51	54	26	0		223	-0.626308		34	6	8	13	4	1		34	-0.676471		17	8	5	6	4	0
H01-HH3	H01_HH3		00077E825A	H32	M	70	E8		475	454	120	61		132	102	84	35	71	51		132	-0.400253		252	126	39	1	34	2		252	-0.699735		44	32	15	2	24	3		44	-0.545455		29	18	4	0	9	1
H01-HH3	H01_HH3		00077e8239	H33	M	74	E1		529	1256	180	89		119	84	115	68	69	74		119	-0.259104		338	235	258	156	166	103		338	-0.380671		52	28	25	24	30	21		52	-0.423077		26	18	15	9	12	9
H01-HH3	H01_HH3		00077e791a	H34	M	71	E2		466	1301	159	115		96	76	53	87	82	72		96	-0.190972		366	233	63	280	180	179		366	-0.407559		47	25	5	19	27	36		47	-0.43617		34	22	3	19	12	25
H01-HH3	H01_HH3		00077e9136	H35	M	73	E3		570	1550	241	103		135	119	94	100	92	30		135	-0.296296		453	464	337	163	129	4		464	-0.443247		52	54	66	38	27	4		66	-0.391414		29	19	30	13	12	0
H01-HH3	H01_HH3		00077e9056	H36	M	72	E4		558	969	184	67		126	126	112	100	38	56		126	-0.261905		277	204	266	152	3	67		277	-0.416968		68	40	33	30	8	5		68	-0.54902		28	20	12	7	0	0
H01-HH3	H01_HH3		00077e8d8c	H37	M	73	E5		632	1198	179	81		95	124	115	115	89	94		124	-0.150538		253	317	259	137	77	155		317	-0.370137		50	39	37	28	13	12		50	-0.403333		24	16	18	11	5	7
H01-HH3	H01_HH3		00077e7a9b	H38	M	72	E6		432	705	178	105		108	83	60	84	40	57		108	-0.333333		276	126	87	92	5	119		276	-0.574275		61	47	18	27	6	19		61	-0.513661		39	28	11	16	0	11
H01-HH3	H01_HH3		00077E84F6	H39	M	70	E7		396	570	126	52		114	97	62	64	43	16		114	-0.421053		236	168	29	127	9	1		236	-0.597458		56	40	9	16	3	2		56	-0.625		24	17	3	7	1	0
H01-HH3	H01_HH3		00077e9a99	H40	M	72	E8		586	1343	181	111		139	118	87	73	101	68		139	-0.297362		355	274	225	222	168	99		355	-0.369484		51	37	27	29	27	10		51	-0.408497		33	25	15	15	16	7
H01-HH3	H01_HH3		00077e83e4	H41	M	72	E1		372	886	69	46		115	71	60	50	36	40		115	-0.46087		315	180	156	183	52	0		315	-0.531217		43	14	4	3	3	2		43	-0.732558		24	12	2	3	4	1
H01-HH3	H01_HH3		00077e8304	H42	M	72	E2		461	915	156	102		83	85	81	84	52	76		85	-0.0960784		217	185	95	137	118	163		217	-0.297235		55	24	26	23	14	14		55	-0.527273		30	24	11	15	10	12
H01-HH3	H01_HH3		00077E847F	H43	M	71	E3		520	888	126	88		131	113	82	55	49	90		131	-0.338422		255	271	120	101	25	116		271	-0.453875		45	30	12	15	12	12		45	-0.533333		32	24	10	8	5	9
H01-HH3	H01_HH3		00077E9A9D	H44	M	71	E4		378	448	104	54		112	79	46	52	51	38		112	-0.4375		269	101	9	28	20	21		269	-0.722429		47	25	11	6	3	12		47	-0.631206		31	12	3	5	1	2
H01-HH3	H01_HH3		00077E8185	H45	M	71	E5		304	568	102	44		101	57	69	20	4	53		101	-0.49835		361	56	75	2	0	74		361	-0.737765		46	15	15	2	0	24		46	-0.630435		21	6	6	0	0	11
H01-HH3	H01_HH3		00077E7B6A	H46	M	71	E6		300	614	71	41		98	81	47	50	11	13		98	-0.489796		298	163	97	55	1	0		298	-0.6566		35	13	12	11	0	0		35	-0.661905		22	12	3	3	1	0
H01-HH3	H01_HH3		00077E84E5	H47	M	70	E7		282	371	49	26		113	51	41	25	36	16		113	-0.584071		225	96	46	2	2	0		225	-0.725185		34	8	4	0	1	2		34	-0.759804		22	4	0	0	0	0
H01-HH3	H01_HH3		00077E8197	H48	M	70	E8		228	370	64	40		97	45	47	9	27	3		97	-0.608247		218	67	85	0	0	0		218	-0.717125		42	10	10	2	0	0		42	-0.746032		25	9	6	0	0	0
H01-HH3	H01_HH3		00077E9BF0	H49	M	71	E1		399	856	178	76		82	72	67	76	61	41		82	-0.189024		245	171	201	114	115	10		245	-0.417687		60	44	19	20	29	6		60	-0.505556		28	17	11	11	8	1
H01-HH3	H01_HH3		00077E99AE	H50	M	71	E2		275	369	89	44		80	72	55	43	22	3		80	-0.427083		156	143	49	18	3	0		156	-0.605769		55	23	4	5	2	0		55	-0.730303		27	10	2	3	2	0
I01-II3	I01_II3		00077E9A14	I01	M	79	E1		288	1178	31	364.3		106	67	31	10	18	56		106	-0.54717		472	284	115	30	65	212		472	-0.58404		17	7	1	0	2	4		17	-0.696078		89.6	141.8	98.1	0	0	34.8
I01-II3	I01_II3		00077E7B84	I02	M	79	E2		325	1387	38	609.3		144	83	25	52	15	6		144	-0.623843		629	380	81	219	63	15		629	-0.632485		22	15	1	0	0	0		22	-0.712121		89.3	83.8	146.9	180	109.3	0
I01-II3	I01_II3		00077e82da	I03	M	75	E3		453	2000	70	274.5		123	96	63	64	66	41		123	-0.386179		614	431	285	264	270	136		614	-0.457112		34	17	8	5	6	0		34	-0.656863		66.3	71.1	68.4	29.9	38.8	0
I01-II3	I01_II3		00077e818a	I04	M	82	E4		391	1819	61	128.3		127	77	60	44	24	59		127	-0.486877		591	371	252	217	84	304		591	-0.487028		29	17	4	4	0	7		29	-0.649425		49.2	24.8	21.7	8.1	0	24.5
I01-II3	I01_II3		00077E83CA	I05	M	78	E5		389	1840	43	124.2		97	85	50	60	60	37		97	-0.331615		550	377	215	257	266	175		550	-0.442424		22	9	7	4	1	0		22	-0.674242		37.1	34.5	21.7	9.1	21.8	0
I01-II3	I01_II3		00077e835a	I06	M	76	E6		552	2495	61	276.1		127	120	74	69	79	83		127	-0.275591		706	524	352	288	311	314		706	-0.411001		25	12	9	4	9	2		25	-0.593333		71.5	30.1	20.5	73.7	68	12.3
I01-II3	I01_II3		00077e7647	I07	M	76	E7		601	2824	78	199.6		171	112	103	58	55	102		171	-0.41423		888	561	420	223	237	495		888	-0.46997		39	11	11	3	6	8		39	-0.666667		51.9	40.5	34.9	6.3	4	62
I01-II3	I01_II3		00077e8202	I08	M	76	E8		446	1932	52	221.7		128	81	89	48	64	36		128	-0.419271		670	314	366	208	237	137		670	-0.519403		24	8	10	3	5	2		24	-0.638889		41.2	52.6	14.2	63.9	34.8	15
I01-II3	I01_II3		00077e83c0	I09	M	74	E1		492	2494	74	233.5		99	106	74	90	71	52		106	-0.226415		609	595	384	404	326	176		609	-0.31746		26	19	15	8	4	2		26	-0.525641		71.2	56.4	21.7	32.2	17.7	34.3
I01-II3	I01_II3		00077E8401	I10	M	78	E2		407	1740	64	133.2		100	83	93	48	63	20		100	-0.321667		501	358	384	196	245	56		501	-0.421158		27	18	10	2	6	1		27	-0.604938		28.9	27.1	55.4	0.5	21.3	0
I01-II3	I01_II3		00077e77a4	I11	M	72	E3		436	2253	69	501.8		96	79	65	62	53	81		96	-0.243056		603	415	277	325	207	426		603	-0.37728		26	13	5	9	0	16		26	-0.557692		70.5	60.1	85.3	95.9	135.6	54.4
I01-II3	I01_II3		00077e77f4	I12	M	76	E4		509	2663	85	402.2		110	94	92	75	74	64		110	-0.228788		658	455	480	385	367	318		658	-0.325481		27	21	18	7	10	2		27	-0.475309		53	58.5	65.2	114	50.8	60.7
I01-II3	I01_II3		00077e832c	I13	M	71	E5		387	1970	52	106.3		136	82	44	45	30	50		136	-0.525735		735	398	244	228	131	234		735	-0.553288		30	6	3	7	1	5		30	-0.711111		38.5	21.4	4.6	18.9	11.4	11.5
I01-II3	I01_II3		00077e776b	I14	M	75	E6		501	2415	74	416.2		135	113	78	79	60	36		135	-0.381481		823	516	354	325	264	133		823	-0.510936		39	17	9	6	3	0		39	-0.683761		51.2	71.2	73.1	50.7	86.6	83.4
I01-II3	I01_II3		00077e83f4	I15	M	71	E7		490	2561	68	193.3		109	100	49	84	80	68		109	-0.250765		750	474	197	375	347	418		750	-0.430889		32	12	3	8	8	5		32	-0.645833		44.1	54.4	50.4	11.8	15.4	17.2
I01-II3	I01_II3		00077e9a04	I16	M	73	E8		246	1175	33	38.5		114	72	30	17	9	4		114	-0.640351		598	346	131	76	20	4		598	-0.67252		22	10	1	0	0	0		22	-0.75		28.4	10.1	0	0	0	0
I01-II3	I01_II3		00077e835e	I17	M	72	E1		505	2535	72	163.8		89	94	106	69	86	61		106	-0.205975		540	462	518	364	381	270		540	-0.217593		23	12	16	9	5	7		23	-0.478261		21.3	36.2	46.8	28.6	23.3	7.6
I01-II3	I01_II3		00077e8352	I18	M	71	E2		321	1457	44	195.4		96	55	43	64	30	33		96	-0.442708		550	244	175	201	103	184		550	-0.558485		24	7	4	5	1	3		24	-0.694444		30.5	81.2	15.2	60.7	0	7.8
I01-II3	I01_II3		00077e823c	I19	M	73	E3		443	2143	59	162.1		115	86	71	72	76	23		115	-0.357971		622	454	356	351	284	76		622	-0.425777		16	17	14	8	4	0		17	-0.421569		46	37.7	53.6	17.3	7.5	0
I01-II3	I01_II3		00077e8255	I20	M	69	E4		349	1454	41	176.5		111	84	72	53	17	12		111	-0.475976		537	335	276	213	54	39		537	-0.548727		17	10	9	5	0	0		17	-0.598039		52.2	76.9	32.7	14.7	0	0
I01-II3	I01_II3		00077e7779	I21	M	71	E5		500	2308	72	223.9		111	87	101	78	75	48		111	-0.249249		552	417	502	333	320	184		552	-0.30314		25	12	14	13	8	0		25	-0.52		58.5	94.8	29.4	12.2	28.2	0.8
I01-II3	I01_II3		00077e8458	I22	M	70	E6		407	2213	77	253.8		92	75	98	87	20	35		98	-0.307823		558	509	482	395	92	177		558	-0.339008		28	20	17	7	2	3		28	-0.541667		36.2	48.6	61.2	62.9	41	3.9
I01-II3	I01_II3		00077e82aa	I23	M	70	E7		506	2759	65	183		117	106	74	94	45	70		117	-0.279202		733	564	418	429	263	352		733	-0.372669		23	21	9	7	4	1		23	-0.528986		26.5	27	22.9	60.6	37.9	8.1
I01-II3	I01_II3		00077e769e	I24	M	70	E8		471	2382	76	227.7		105	98	103	66	58	41		105	-0.252381		664	522	458	331	254	153		664	-0.402108		28	25	9	4	9	1		28	-0.547619		43.3	66.6	54.1	11.3	13.4	39
I01-II3	I01_II3		00077e77b4	I25	M	70	E1		552	3635	126	221		92	97	97	91	92	83		97	-0.0515464		860	690	734	395	511	445		860	-0.295543		32	25	26	16	13	14		32	-0.34375		30.4	64.3	33.5	27.5	43.5	21.8
I01-II3	I01_II3		00077e7798	I26	M	69	E2		481	2355	86	118.6		108	96	79	81	75	42		108	-0.257716		639	527	345	357	336	151		639	-0.385759		32	25	13	11	1	4		32	-0.552083		37.9	24.8	32.5	14.4	9	0
I01-II3	I01_II3		00077e776d	I27	M	70	E3		308	1576	67	278.8		65	74	56	38	60	15		74	-0.306306		540	360	242	150	221	63		540	-0.51358		32	17	8	0	9	1		32	-0.651042		49.2	48	14.7	0	13.8	153.1
I01-II3	I01_II3		00077e7746	I28	M	66	E4		412	2043	59	239.9		125	79	53	62	23	70		125	-0.450667		719	382	276	276	72	318		719	-0.526426		28	13	5	4	0	9		28	-0.64881		57.5	101.9	31.3	29.3	0	19.9
I01-II3	I01_II3		00077e8350	I29	M	68	E5		334	1615	63	620.3		73	73	52	43	57	36		73	-0.237443		481	322	235	171	221	185		481	-0.440402		25	17	9	3	2	7		25	-0.58		46.7	77.8	133	96.4	154.1	112.3
I01-II3	I01_II3		00077e8436	I30	M	66	E6		350	1942	78	194.6		84	78	39	63	45	41		84	-0.305556		570	477	263	269	233	130		570	-0.432164		31	20	9	8	7	3		31	-0.580645		46.5	61.8	37.3	25.5	21	2.5
I01-II3	I01_II3		00077e7570	I31	M	69	E7		474	2426	81	538.8		121	91	79	66	69	48		121	-0.347107		651	505	375	247	393	255		651	-0.378904		30	19	8	5	11	8		30	-0.55		65.7	83.1	122.6	77.6	64.4	125.4
I01-II3	I01_II3		00077e82c2	I32	M	66	E8		549	2783	100	463.8		115	99	90	70	87	88		115	-0.204348		623	498	511	349	363	439		623	-0.255484		33	16	21	11	8	11		33	-0.494949		38.2	16.7	72.7	131.3	125.2	79.7
I01-II3	I01_II3		00077e8123	I33	M	66	E1		374	1778	57	175.8		101	87	68	39	46	33		101	-0.382838		597	390	286	182	193	130		597	-0.503629		28	12	9	3	4	1		28	-0.660714		38.5	30.7	18.3	11.2	77.1	0
I01-II3	I01_II3		00077e790d	I34	M	69	E2		592	3267	105	208		120	95	113	101	88	75		120	-0.177778		708	612	613	492	498	344		708	-0.230932		32	20	19	7	18	9		32	-0.453125		23.7	41.2	32.7	19.9	47.5	43
I01-II3	I01_II3		00077e77a9	I35	M	69	E3		527	2703	80	260.2		114	98	91	88	65	71		114	-0.229532		711	477	406	440	318	351		711	-0.366385		29	18	8	14	5	6		29	-0.54023		51.3	54.9	47.6	63.9	18.2	24.3
I01-II3	I01_II3		00077eac64	I36	M	65	E4		505	2507	65	91.1		117	66	118	62	44	98		118	-0.286723		734	258	620	257	186	452		734	-0.430745		24	7	10	5	1	18		24	-0.548611		20.5	0.3	25.6	9.4	0	35.3
I01-II3	I01_II3		00077e7792	I37	M	66	E5		451	2183	59	201.5		88	70	52	102	62	77		102	-0.263072		492	407	197	475	335	277		492	-0.260501		20	15	4	13	3	4		20	-0.508333		46.3	26.4	5.5	66.1	18.2	39
I01-II3	I01_II3		00077e8380	I38	M	65	E6		477	2581	64	103.7		91	104	108	85	65	24		108	-0.263889		674	602	612	347	237	109		674	-0.361771		30	17	10	5	1	1		30	-0.644444		34.4	27.5	35.2	4.5	0	2.1
I01-II3	I01_II3		00077e813c	I39	M	66	E7		377	1880	82	402.9		95	69	70	76	34	33		95	-0.338596		587	373	371	288	120	141		587	-0.466212		32	23	15	4	0	8		32	-0.572917		49.7	115.9	102.9	98.1	16.6	19.7
I01-II3	I01_II3		00077e7607	I40	M	65	E8		363	2157	69	228.1		92	70	52	51	40	58		92	-0.342391		593	461	333	247	198	325		593	-0.393761		25	18	7	8	1	10		25	-0.54		42.4	47	30.6	26.9	4.2	77
I01-II3	I01_II3		00077E75E2	I41	M	66	E1		330	1831	51	105.9		100	85	57	53	31	4		100	-0.45		567	527	273	260	184	20		567	-0.461787		26	17	4	3	1	0		26	-0.673077		32.5	26.5	23.7	16	7.2	0
I01-II3	I01_II3		00077e77b7	I42	M	66	E2		492	2872	94	222.3		108	80	75	69	95	65		108	-0.240741		743	564	448	406	442	269		743	-0.355765		37	24	9	13	11	0		37	-0.576577		22.7	18.7	35.2	39.1	60.3	46.3
I01-II3	I01_II3		00077e7933	I43	M	62	E3		442	2151	69	152.5		112	86	69	81	51	43		112	-0.342262		633	413	347	359	247	152		633	-0.433649		28	20	7	11	3	0		28	-0.589286		32.4	60.7	18.3	35.3	5.8	0
I01-II3	I01_II3		00077e99f6	I44	M	63	E4		456	2284	62	187.1		108	100	79	66	41	62		108	-0.296296		726	477	310	318	190	263		726	-0.475666		34	12	1	11	2	2		34	-0.696078		56.3	44.6	14.4	13.6	32.6	25.6
I01-II3	I01_II3		00077e8153	I45	M	66	E5		437	2246	85	134.5		94	104	73	62	64	40		104	-0.299679		578	516	342	347	250	213		578	-0.352364		31	24	9	11	4	6		31	-0.543011		50.5	31.3	13.3	30.8	2.3	6.3
I01-II3	I01_II3		00077e9a5b	I46	M	63	E6		434	1988	76	234.3		118	84	83	64	59	26		118	-0.387006		611	414	383	303	205	72		611	-0.45772		26	18	13	15	2	2		26	-0.512821		60	52.7	64.4	49.8	7.4	0
I01-II3	I01_II3		00077e99d1	I47	M	65	E7		506	2585	65	191.3		96	67	86	76	82	99		99	0.148148		613	355	486	396	351	384		613	-0.297172		17	12	6	11	10	9		17	-0.362745		34.8	26.3	23.8	43.8	18.9	43.7
I01-II3	I01_II3		00077e92d1	I48	M	64	E8		424	1969	61	112.2		107	82	60	63	44	68		107	-0.339564		562	454	185	286	228	254		562	-0.416074		29	18	0	1	7	6		29	-0.649425		46	24.9	6.9	1.3	25.7	7.4
I01-II3	I01_II3		00077e995a	I49	M	63	E1		592	3229	121	348.1		126	101	86	76	117	86		126	-0.216931		720	599	459	457	583	411		720	-0.252546		27	26	10	26	12	20		27	-0.253086		36.2	70.8	43.8	65.9	83.6	47.8
I01-II3	I01_II3		00077e7863	I50	M	62	E2		415	2743	109	188.1		64	88	92	68	59	44		92	-0.248188		584	590	410	538	339	282		590	-0.225141		31	34	4	30	6	4		34	-0.465686		23.7	33.2	55.7	41.7	14	19.8
J01-JJ3	J01_JJ3		00077e9609	J01	M	68	E1		407	1972	65	202.3		102	70	53	75	47	60		102	-0.334967		536	354	231	370	207	274		536	-0.386816		25	16	1	16	3	4		25	-0.566667		32.5	50.6	14.4	71	24.4	9.4
J01-JJ3	J01_JJ3		00077e843b	J02	M	69	E2		451	2131	55	251.5		112	88	62	78	62	49		112	-0.328869		584	432	285	320	287	223		584	-0.391838		22	17	3	8	0	5		22	-0.583333		38.7	61.4	18.5	79.5	5	48.4
J01-JJ3	J01_JJ3		00077e8fc3	J03	M	68	E3		319	1556	46	95.1		102	71	58	12	11	65		102	-0.478758		534	361	274	36	42	309		534	-0.514357		19	14	6	0	0	7		19	-0.596491		45.7	19.2	23.6	0	0	6.6
J01-JJ3	J01_JJ3		00077e8426	J04	M	68	E4		418	2231	51	170.3		100	93	85	62	32	46		100	-0.303333		701	443	381	368	176	162		701	-0.469567		31	9	3	8	0	0		31	-0.725806		46.1	26.2	22.9	15.1	13.1	46.9
J01-JJ3	J01_JJ3		00077e943c	J05	M	68	E5		371	1748	61	625.8		100	75	61	45	35	55		100	-0.381667		524	332	310	188	142	252		524	-0.44402		23	19	10	7	1	1		23	-0.557971		80.1	132.1	43	61.6	147.5	161.5
J01-JJ3	J01_JJ3		00077e7c73	J06	M	65	E6		330	1773	28	139		87	61	59	54	22	47		87	-0.367816		445	345	347	263	145	228		445	-0.335955		11	3	7	1	4	2		11	-0.575758		28	6.8	37	17.3	18.9	31
J01-JJ3	J01_JJ3		00077E9D0C	J07	M	67	E7		266	1194	46	176.6		92	68	25	36	11	34		92	-0.518116		456	290	114	169	23	142		456	-0.563596		26	4	2	7	0	7		26	-0.705128		46	5.5	45.2	41.8	0	38.1
J01-JJ3	J01_JJ3		00077e904c	J08	M	67	E8		281	1383	39	117.1		92	37	56	36	13	47		92	-0.490942		392	156	336	177	65	257		392	-0.41199		14	7	4	9	1	4		14	-0.535714		27.1	21.4	15.2	18.2	0	35.2
J01-JJ3	J01_JJ3		00077e830a	J09	M	67	E1		379	1652	42	282.8		106	72	70	37	66	28		106	-0.404088		519	333	280	169	235	116		519	-0.469493		17	7	8	3	6	1		17	-0.588235		41.8	44.5	45.2	11.8	47.5	92
J01-JJ3	J01_JJ3		00077e849b	J10	M	67	E2		370	1903	64	383.8		85	80	47	74	35	49		85	-0.27451		474	430	254	325	182	238		474	-0.330872		17	19	7	11	6	4		19	-0.438596		73.1	58.7	56.8	43.8	108.8	42.6
J01-JJ3	J01_JJ3		00077e9d70	J11	M	67	E3		375	1537	60	721.5		113	70	56	47	60	29		113	-0.446903		475	310	199	164	298	91		475	-0.460702		31	12	7	3	7	0		31	-0.677419		72.8	103	162.9	88.1	130.4	164.3
J01-JJ3	J01_JJ3		00077e76ee	J12	M	65	E4		381	1730	36	108.8		128	71	64	63	38	17		128	-0.503906		676	328	264	251	136	75		676	-0.573471		26	4	6	0	0	0		26	-0.769231		42.4	20.2	29.4	0	11.8	5
J01-JJ3	J01_JJ3		00077e772f	J13	M	64	E5		389	1827	69	225.9		87	75	63	74	27	63		87	-0.254789		487	360	299	293	96	292		487	-0.374743		22	16	14	8	0	9		22	-0.477273		60.4	39.2	40.8	41.9	9.6	34
J01-JJ3	J01_JJ3		00077e8479	J14	M	63	E6		243	1179	41	183.6		77	55	36	47	15	13		77	-0.474026		459	259	156	204	57	44		459	-0.571895		27	8	1	4	1	0		27	-0.746914		22.7	10.8	8.8	29.8	7.7	103.8
J01-JJ3	J01_JJ3		00077e84a9	J15	M	64	E7		177	816	26	27		80	27	33	29	1	7		80	-0.63125		367	120	164	139	3	23		367	-0.629428		22	0	3	1	0	0		22	-0.80303		21.7	0	5.3	0	0	0
J01-JJ3	J01_JJ3		00077e819a	J16	M	64	E8		336	1613	48	518.5		107	60	45	64	42	18		107	-0.476636		477	287	242	335	196	76		477	-0.436408		21	10	8	4	5	0		21	-0.619048		51.9	74.9	49.1	64.6	98	180
J01-JJ3	J01_JJ3		00077e8b15	J17	M	64	E1		333	1942	68	247.2		84	71	47	41	43	47		84	-0.339286		483	396	304	261	263	235		483	-0.329883		26	14	9	12	0	7		26	-0.564103		71	43.2	43.6	31.8	12.3	45.3
J01-JJ3	J01_JJ3		00077e8dcd	J18	M	63	E2		384	1721	47	126.3		106	81	47	70	45	35		106	-0.396226		552	325	203	344	174	123		552	-0.480374		23	8	0	10	4	2		23	-0.65942		37	25	0	43.5	11.2	9.6
J01-JJ3	J01_JJ3		00077e91e9	J19	M	64	E3		361	1697	62	239.3		133	58	51	27	69	23		133	-0.547619		673	221	244	156	290	113		673	-0.579742		33	8	6	0	13	2		33	-0.686869		80.4	49.6	71	11.6	22.9	3.8
J01-JJ3	J01_JJ3		00077e933c	J20	M	63	E4		312	2024	57	129.9		72	68	61	57	35	19		72	-0.277778		565	481	326	397	161	94		565	-0.40295		26	10	8	13	0	0		26	-0.634615		39.3	27.2	31.2	32.2	0	0
J01-JJ3	J01_JJ3		00077e91a9	J21	M	64	E5		316	1501	46	160.7		102	66	43	35	47	23		102	-0.48366		588	278	187	126	230	92		588	-0.574546		28	6	5	1	6	0		28	-0.72619		53.7	24.9	48.3	0	33.8	0
J01-JJ3	J01_JJ3		00077e8126	J22	M	63	E6		467	2309	56	209.6		115	88	69	96	66	33		115	-0.323188		652	419	321	463	302	152		652	-0.409765		24	15	8	5	4	0		24	-0.611111		60.6	50.7	34.2	32.2	31.9	0
J01-JJ3	J01_JJ3		00077e934f	J23	M	64	E7		704	2959	51	339.3		137	125	120	97	128	97		137	-0.143552		701	533	473	395	474	383		701	-0.296481		31	6	7	4	2	1		31	-0.725806		66.6	52.3	73.9	83.1	45.6	17.8
J01-JJ3	J01_JJ3		00077e8326	J24	M	64	E8		505	2657	83	254.5		126	92	82	72	83	50		126	-0.332011		795	507	391	355	377	232		795	-0.442977		40	22	10	4	6	1		40	-0.654167		50.6	65.5	77.2	5.6	48.5	7.1
J01-JJ3	J01_JJ3		00077e90b3	J25	M	63	E1		313	1517	54	437		94	62	42	56	33	26		94	-0.445035		500	273	259	260	125	100		500	-0.494333		33	5	9	5	1	1		33	-0.727273		45.9	70.9	51.5	69.7	145	54
J01-JJ3	J01_JJ3		00077e994a	J26	M	64	E2		283	1324	30	110.8		99	50	4	39	55	36		99	-0.523569		459	212	27	211	269	146		459	-0.519245		18	3	0	1	8	0		18	-0.722222		28.7	26.1	0	0	37.1	18.9
J01-JJ3	J01_JJ3		00077e8fb1	J27	M	63	E3		328	1844	78	179.4		93	65	74	60	34	2		93	-0.412186		633	324	405	314	165	3		633	-0.514481		38	13	24	1	2	0		38	-0.657895		67.3	21.2	74.8	0.8	15.3	0
J01-JJ3	J01_JJ3		00077e819c	J28	M	65	E4		320	1814	52	89.4		86	51	48	52	37	46		86	-0.379845		594	270	233	287	191	239		594	-0.491021		29	12	2	9	0	0		29	-0.701149		30.5	5.9	0	42.2	10.8	0
J01-JJ3	J01_JJ3		00077e978a	J29	M	63	E5		336	1829	65	375.4		80	62	58	50	37	49		80	-0.3		535	302	273	265	170	284		535	-0.430218		28	11	8	6	2	10		28	-0.613095		44.5	74.2	78.3	34.8	110.2	33.4
J01-JJ3	J01_JJ3		00077e8d87	J30	M	63	E6		342	1751	73	212.7		92	68	60	59	33	30		92	-0.380435		588	356	272	247	164	124		588	-0.503685		32	25	9	6	0	1		32	-0.619792		35.1	62.1	38.7	70.3	0	6.5
J01-JJ3	J01_JJ3		00077e8dce	J31	M	63	E7		428	2202	79	154.9		119	81	98	66	54	10		119	-0.40056		705	464	463	289	246	35		705	-0.479433		33	17	20	2	7	0		33	-0.60101		42.3	28.4	38.6	23.9	21.7	0
J01-JJ3	J01_JJ3		00077e94ef	J32	M	63	E8		362	1891	76	114.4		99	79	55	65	45	19		99	-0.390572		592	412	292	277	260	58		592	-0.467624		34	22	9	8	3	0		34	-0.627451		34.6	53.9	6.6	2.8	16.5	0
J01-JJ3	J01_JJ3		00077e99bf	J33	M	63	E1		359	1730	51	93.8		84	70	54	34	75	42		84	-0.287698		429	315	239	239	289	219		429	-0.327894		23	9	9	2	7	1		23	-0.630435		32.6	31.4	11.6	0	18.2	0
J01-JJ3	J01_JJ3		00077e8b63	J34	M	63	E2		297	1626	46	301.8		79	68	54	49	23	24		79	-0.373418		520	349	280	294	91	92		520	-0.478846		21	6	9	4	4	2		21	-0.634921		34.4	41.3	98.6	107.5	0.1	19.9
J01-JJ3	J01_JJ3		00077e97b2	J35	M	63	E3		452	2045	81	507.6		96	91	72	64	71	58		96	-0.215278		514	407	351	255	302	216		514	-0.3369		26	15	19	9	4	8		26	-0.480769		80.5	60	96	137.5	84.6	49
J01-JJ3	J01_JJ3		00077e8e6c	J36	M	63	E4		506	2463	99	211		138	105	79	74	92	18		138	-0.388889		698	586	310	342	421	106		698	-0.411891		36	30	10	5	16	2		36	-0.541667		58	43.4	27.4	17.2	55.1	9.9
J01-JJ3	J01_JJ3		00077e918b	J37	M	63	E5		367	1736	62	114.6		89	82	82	19	39	56		89	-0.312734		471	383	367	60	203	252		471	-0.385704		23	14	17	0	1	7		23	-0.550725		45.2	9.3	48.7	0	0	11.4
J01-JJ3	J01_JJ3		00077e77e1	J38	M	63	E6		328	1855	54	505.3		92	69	58	62	28	19		92	-0.405797		669	415	278	289	145	59		669	-0.537867		34	10	6	4	0	0		34	-0.735294		67.6	68	49.8	38.4	101.5	180
J01-JJ3	J01_JJ3		00077e9f03	J39	M	62	E7		387	2437	71	134.4		82	94	54	55	56	46		94	-0.31383		657	618	320	278	330	234		657	-0.381786		34	19	4	4	7	3		34	-0.651961		28.8	59	12.9	8.5	16	9.2
J01-JJ3	J01_JJ3		00077e9398	J40	M	62	E8		407	1957	62	189.4		106	74	67	97	37	26		106	-0.360063		625	314	357	367	157	137		625	-0.478133		26	10	6	10	2	8		26	-0.602564		44.8	9.9	27.4	50.8	1.8	54.7
J01-JJ3	J01_JJ3		00077e83c4	J41	M	62	E1		297	1354	39	752		108	56	37	31	40	25		108	-0.541667		562	242	142	142	164	102		562	-0.598458		26	8	4	0	0	1		26	-0.75		56.9	75.6	177.8	163.6	166.9	111.2
J01-JJ3	J01_JJ3		00077e959f	J42	M	65	E2		387	2059	92	588.2		109	66	72	48	42	50		109	-0.408257		610	451	359	228	210	201		610	-0.437432		31	27	17	13	4	0		31	-0.505376		23.9	48.6	58.9	156.4	136.8	163.6
J01-JJ3	J01_JJ3		00077e929a	J43	M	65	E3		438	2144	77	379.3		99	75	77	64	45	78		99	-0.262626		556	420	374	282	191	321		556	-0.357314		26	18	19	7	5	2		26	-0.50641		48.1	57.6	56.5	31.7	71.6	113.8
J01-JJ3	J01_JJ3		00077e8f7a	J44	M	66	E4		363	1649	67	555.9		96	59	70	69	37	32		96	-0.369792		398	266	327	325	189	144		398	-0.309464		23	15	11	13	5	0		23	-0.514493		106.3	87.9	62.3	59.5	83.8	156.1
J01-JJ3	J01_JJ3		00077e9216	J45	M	64	E5		329	1471	47	442.7		102	50	46	58	51	22		102	-0.462418		521	206	202	253	204	85		521	-0.529431		20	9	3	5	5	5		20	-0.608333		50	90.1	13.3	62.8	91	135.5
J01-JJ3	J01_JJ3		00077e835c	J46	M	62	E6		378	1771	61	404.3		116	54	57	78	57	16		116	-0.456897		560	333	261	308	206	103		560	-0.472917		30	15	4	6	6	0		30	-0.661111		75.4	113	73.6	117.5	24.8	0
J01-JJ3	J01_JJ3		00077e8469	J47	M	63	E7		402	1975	88	323.2		120	110	76	54	28	14		120	-0.441667		676	562	393	233	78	33		676	-0.513067		43	23	22	0	0	0		43	-0.658915		75	79.5	75.2	80.3	13.2	0
J01-JJ3	J01_JJ3		00077e957b	J48	M	64	E8		406	1850	76	254.3		125	86	87	62	44	2		125	-0.458667		621	409	370	270	175	5		621	-0.503489		35	19	10	8	4	0		35	-0.638095		61.9	62.2	60.7	37.5	32	0
J01-JJ3	J01_JJ3		00077e9d79	J49	M	61	E1		653	2683	120	364.7		148	119	116	81	82	107		148	-0.26464		625	500	481	331	323	423		625	-0.284533		28	18	27	13	20	14		28	-0.285714		110.8	68.4	83.6	43.4	19.5	39
J01-JJ3	J01_JJ3		00077e91fc	J50	M	63	E2		344	1645	45	286.6		103	68	40	47	42	44		103	-0.443366		568	262	169	232	198	216		568	-0.517312		30	2	4	2	7	0		30	-0.75		70.7	64.9	76.9	14.2	59.9	0
K01-KK3	K01_KK3		00077e6b83	K01	M	79	E1		406	1989	61	192.9		98	83	47	44	55	79		98	-0.309524		585	360	283	195	222	344		585	-0.433333		24	10	12	2	6	7		24	-0.576389		45.6	29.5	40.9	14.5	9.1	53.3
K01-KK3	K01_KK3		00077e9273	K02	M	79	E2		456	2236	49	333.6		124	90	35	60	64	83		124	-0.387097		636	438	107	342	237	476		636	-0.414046		23	10	1	3	5	7		23	-0.644928		55.2	77	147.1	42.6	0	11.7
K01-KK3	K01_KK3		00077e95f9	K03	M	79	E3		313	1328	47	222.9		105	61	56	60	18	13		105	-0.503175		480	268	218	241	81	40		480	-0.538889		24	14	3	6	0	0		24	-0.673611		53.2	81	55.5	33.2	0	0
K01-KK3	K01_KK3		00077e8473	K04	M	79	E4		426	1902	52	458.7		125	61	88	59	51	42		125	-0.432		661	272	347	203	261	158		661	-0.520424		28	7	7	2	8	0		28	-0.690476		100.7	85.6	107.3	114.2	50.9	0
K01-KK3	K01_KK3		00077e92ad	K05	M	78	E5		551	2681	86	281.3		118	97	96	80	77	83		118	-0.221751		781	457	446	347	301	349		781	-0.42787		35	11	13	12	6	9		35	-0.590476		58.8	42	45.1	26.5	67.4	41.5
K01-KK3	K01_KK3		00077e93b2	K06	M	79	E6		385	2017	53	336.8		118	74	45	63	35	50		118	-0.456215		650	393	228	319	159	268		650	-0.482821		27	9	2	6	3	6		27	-0.67284		95.5	92.9	0	22.7	63.2	62.5
K01-KK3	K01_KK3		00077e9e74	K07	M	78	E7		423	1738	54	205.5		133	79	74	61	59	17		133	-0.469925		583	284	268	272	234	97		583	-0.503145		26	5	10	3	10	0		26	-0.653846		86.7	51.9	38.8	7.3	20.8	0
K01-KK3	K01_KK3		00077e9728	K08	M	78	E8		860	4190	109	426.2		183	155	130	129	123	140		183	-0.216758		946	774	632	647	666	525		946	-0.261804		28	26	19	14	16	6		28	-0.35119		72.6	81.1	102.4	90.3	60	19.8
K01-KK3	K01_KK3		00077e89bf	K09	M	78	E1		581	2753	101	191.5		114	101	93	80	119	74		119	-0.186275		628	475	419	404	465	362		628	-0.269374		29	27	8	17	15	5		29	-0.41954		28	17.1	41.4	83.4	19.5	2.1
K01-KK3	K01_KK3		00077e8415	K10	M	78	E2		285	1471	35	402.1		102	60	58	10	22	33		102	-0.534314		587	328	227	48	110	171		587	-0.58234		25	7	3	0	0	0		25	-0.766667		64.1	45.2	79.2	112.6	54	47
K01-KK3	K01_KK3		00077e8413	K11	M	78	E3		516	2361	89	595.4		126	94	85	88	65	58		126	-0.31746		630	405	415	339	344	228		630	-0.375397		34	20	13	8	12	2		34	-0.563725		79.8	83.3	64.2	152.6	94.5	121
K01-KK3	K01_KK3		00077e9e7d	K12	M	72	E4		414	1921	47	145.5		113	93	95	51	34	28		113	-0.389381		591	377	439	264	126	124		591	-0.458263		19	16	9	3	0	0		19	-0.587719		57.3	62.3	23.3	2.6	0	0
K01-KK3	K01_KK3		00077e8bfc	K13	M	75	E5		449	1959	61	182.5		117	86	100	60	53	33		117	-0.360399		524	369	436	269	230	131		524	-0.376908		25	9	17	7	1	2		25	-0.593333		42.4	13.6	76.5	26.9	6	17.1
K01-KK3	K01_KK3		00077e9d47	K14	M	75	E6		519	2529	98	373		119	85	94	59	72	90		119	-0.273109		607	452	376	317	334	443		607	-0.305601		36	20	17	10	10	5		36	-0.546296		83.6	63.2	78.7	52	50.2	45.3
K01-KK3	K01_KK3		00077e8ce6	K15	M	77	E7		405	1973	74	195.9		84	75	75	40	70	61		84	-0.196429		528	377	353	127	353	235		528	-0.37721		25	19	7	4	5	14		25	-0.506667		64.9	51.4	18.6	19.3	28.6	13.1
K01-KK3	K01_KK3		00077e9263	K16	M	78	E8		460	1908	80	329.6		105	88	80	54	60	73		105	-0.269841		475	306	311	282	252	282		475	-0.330526		29	20	8	9	5	9		29	-0.54023		76	103.7	39.5	27.2	18.4	64.8
K01-KK3	K01_KK3		00077e8b8e	K17	M	75	E1		607	2958	106	145.2		117	110	136	112	70	62		136	-0.256127		789	596	570	416	343	244		789	-0.375158		40	27	21	9	7	2		40	-0.558333		31.4	59.8	18.3	30.4	5.1	0.2
K01-KK3	K01_KK3		00077e8ffa	K18	M	78	E2		308	1469	39	133.5		109	65	50	33	12	39		109	-0.529052		540	354	234	157	35	149		540	-0.546605		25	3	10	0	1	0		25	-0.74		70.6	32.1	30.8	0	0	0
K01-KK3	K01_KK3		00077e8d86	K19	M	72	E3		247	1084	36	140.7		109	52	15	28	41	2		109	-0.622324		489	209	79	105	196	6		489	-0.630539		30	2	0	1	3	0		30	-0.8		60.1	34.5	0	0.5	45.6	0
K01-KK3	K01_KK3		00077ea02c	K20	M	72	E4		472	2138	45	253		136	101	76	72	46	41		136	-0.421569		631	448	374	353	199	133		631	-0.435288		22	14	4	4	1	0		22	-0.659091		82.4	127.9	30.4	8.2	4.1	0
K01-KK3	K01_KK3		00077e8334	K21	M	72	E5		354	1804	53	163.7		75	59	50	44	67	59		75	-0.213333		420	406	296	148	277	257		420	-0.284127		18	18	5	1	6	5		18	-0.509259		42.2	67	45.4	6.2	2	0.9
K01-KK3	K01_KK3		00077e9cc2	K22	M	72	E6		359	1697	53	107.2		89	110	88	52	19	1		110	-0.456061		494	526	383	224	67	3		526	-0.462294		26	12	10	5	0	0		26	-0.660256		36.3	25.7	16.8	28.4	0	0
K01-KK3	K01_KK3		00077e9c8c	K23	M	72	E7		385	1840	67	227.5		120	90	74	40	41	20		120	-0.465278		692	435	287	155	201	70		692	-0.55684		28	15	13	4	5	2		28	-0.60119		37.3	34.3	57.2	82.3	16.3	0.1
K01-KK3	K01_KK3		00077e9464	K24	M	72	E8		636	2951	97	377.4		138	120	110	88	87	93		138	-0.231884		694	569	483	401	348	456		694	-0.291306		29	15	10	11	8	24		29	-0.442529		60.6	53.3	62.4	56.1	90.5	54.5
K01-KK3	K01_KK3		00077e8368	K25	M	72	E1		459	2404	106	379.3		98	86	81	82	71	41		98	-0.219388		634	527	438	327	291	187		634	-0.368034		36	29	20	9	8	4		36	-0.509259		55.8	63.5	93.3	55.6	66.4	44.7
K01-KK3	K01_KK3		00077e956d	K26	M	72	E2		430	2161	66	244.9		102	117	70	21	56	64		117	-0.387464		614	575	323	103	251	295		614	-0.413409		29	24	9	1	0	3		29	-0.62069		28.9	34.8	120.2	15	35.9	10.1
K01-KK3	K01_KK3		00077e8c61	K27	M	72	E3		287	1253	40	409.7		98	55	38	39	9	48		98	-0.511905		485	216	151	155	35	211		485	-0.569416		28	4	3	3	0	2		28	-0.761905		74.2	136.5	161.1	27.5	0	10.4
K01-KK3	K01_KK3		00077e913a	K28	M	72	E4		376	1580	45	395.1		110	89	40	84	53	0		110	-0.430303		568	355	180	307	170	0		568	-0.536385		22	9	6	6	2	0		22	-0.659091		43.8	101.6	57.7	54.8	137.2	0
K01-KK3	K01_KK3		00077e9585	K29	M	72	E5		444	2063	58	241.5		82	81	84	76	57	64		84	-0.119048		438	390	407	290	297	241		438	-0.214992		24	12	10	5	6	1		24	-0.597222		45.1	24.8	44.7	104	19.9	3
K01-KK3	K01_KK3		00077e9415	K30	M	72	E6		382	2249	63	241.5		80	57	60	75	73	37		80	-0.204167		577	441	311	420	331	169		577	-0.350376		21	15	6	14	6	1		21	-0.5		39.8	31	40.9	50.7	63.9	15.2
K01-KK3	K01_KK3		00077e943f	K31	M	71	E7		294	1364	46	175.1		102	47	45	40	9	51		102	-0.519608		572	176	191	163	24	238		572	-0.602564		27	6	2	6	1	4		27	-0.716049		32.3	106.4	6.3	21.4	0	8.7
K01-KK3	K01_KK3		00077e83a3	K32	M	72	E8		464	2401	76	368.4		87	84	90	88	45	70		90	-0.140741		606	424	423	422	240	286		606	-0.339659		28	20	10	7	8	3		28	-0.547619		56.2	58.4	91.1	85.4	56.7	20.6
K01-KK3	K01_KK3		00077e8ebd	K33	M	71	E1		595	3064	129	499.3		107	110	90	101	106	81		110	-0.0984848		637	612	506	454	444	411		637	-0.198325		38	25	25	13	10	18		38	-0.434211		45.5	72.9	93.7	99.8	50.5	136.9
K01-KK3	K01_KK3		00077e9e67	K34	M	72	E2		300	1435	44	103.9		92	73	29	51	30	25		92	-0.456522		475	301	182	266	113	98		475	-0.496491		25	7	0	12	0	0		25	-0.706667		44.5	37.8	0	21.6	0	0
K01-KK3	K01_KK3		00077e97e8	K35	M	71	E3		377	1827	62	159.5		100	89	98	67	23	0		100	-0.371667		545	461	398	280	143	0		545	-0.441284		22	17	13	10	0	0		22	-0.530303		53.7	39.1	43.2	23.5	0	0
K01-KK3	K01_KK3		00077e92c4	K36	M	71	E4		448	2375	79	359.7		120	79	68	77	76	28		120	-0.377778		735	400	443	359	316	122		735	-0.461451		31	17	17	8	6	0		31	-0.575269		33.7	49.3	26.4	23.5	118.5	108.3
K01-KK3	K01_KK3		00077e9414	K37	M	71	E5		371	1845	64	194.8		112	84	71	27	13	64		112	-0.447917		709	383	288	88	47	330		709	-0.566291		28	18	8	0	0	10		28	-0.619048		47.4	68.1	64.6	0	0	14.7
K01-KK3	K01_KK3		00077e84c3	K38	M	71	E6		447	2065	80	157		108	90	72	89	16	72		108	-0.310185		589	452	333	321	52	318		589	-0.415676		32	19	5	13	0	11		32	-0.583333		49.7	36.2	15.6	11.2	0	44.3
K01-KK3	K01_KK3		00077e90fa	K39	M	71	E7		437	2061	66	150.6		103	84	69	95	54	32		103	-0.29288		553	391	349	395	195	178		553	-0.378843		28	16	8	11	3	0		28	-0.607143		49.2	31.7	31.1	32.3	6.3	0
K01-KK3	K01_KK3		00077e97c2	K40	M	71	E8		534	2744	88	281.4		96	116	86	78	98	60		116	-0.232759		632	609	367	381	512	243		632	-0.276371		36	14	11	11	15	1		36	-0.592593		53.1	65.7	21.3	67.2	59.3	14.8
K01-KK3	K01_KK3		00077e92ac	K41	M	71	E1		604	3186	107	391.1		93	114	107	103	110	77		114	-0.116959		687	698	541	519	445	296		698	-0.239255		35	19	17	19	6	11		35	-0.490476		54	71.7	73.6	76.2	47.8	67.8
K01-KK3	K01_KK3		00077e8fa0	K42	M	71	E2		477	2434	67	115.1		108	92	89	70	68	50		108	-0.263889		649	503	468	312	256	246		649	-0.374936		29	16	17	2	2	1		29	-0.614943		48.5	13.1	15.7	9.6	26.7	1.5
K01-KK3	K01_KK3		00077e8393	K43	M	71	E3		428	2043	57	611.7		105	100	57	76	45	45		105	-0.320635		591	446	252	320	228	206		591	-0.423858		29	12	6	8	2	0		29	-0.672414		55.4	93.6	136.5	89.3	130.7	106.2
K01-KK3	K01_KK3		00077e9378	K44	M	71	E4		502	2274	65	211.7		115	130	79	47	81	50		130	-0.35641		599	548	361	204	367	195		599	-0.367279		34	15	9	2	4	1		34	-0.681373		54.3	39.3	36	15.7	59.6	6.8
K01-KK3	K01_KK3		00077e9308	K45	M	70	E5		392	1899	88	260.3		104	85	65	62	58	18		104	-0.371795		640	424	260	238	268	69		640	-0.505469		29	20	10	9	18	2		29	-0.494253		57.2	52.5	67.5	51.6	31.5	0
K01-KK3	K01_KK3		00077e9458	K46	M	70	E6		362	2005	62	171.6		97	72	54	47	50	42		97	-0.378007		677	374	246	183	248	277		677	-0.506401		31	13	10	2	2	4		31	-0.666667		31.1	87.4	13.3	35.2	0	4.6
K01-KK3	K01_KK3		00077e9405	K47	M	70	E7		275	1204	35	75.2		107	72	41	22	7	26		107	-0.571651		506	340	156	67	43	92		506	-0.603426		22	10	2	0	0	1		22	-0.734848		36.2	31.3	7.7	0	0	0
K01-KK3	K01_KK3		00077E9CB1	K48	M	69	E8		707	3540	109	228.1		147	142	129	142	58	89		147	-0.198413		810	742	639	591	246	512		810	-0.271605		33	28	13	20	0	15		33	-0.449495		51.8	63.6	43.8	31.7	8.8	28.4
K01-KK3	K01_KK3		00077e8309	K49	M	72	E1		367	1801	72	173.8		100	81	59	63	47	17		100	-0.388333		543	380	277	313	207	81		543	-0.447207		30	17	12	8	5	0		30	-0.6		59.1	39.8	48.4	5.6	20.9	0
K01-KK3	K01_KK3		00077e9d6b	K50	M	71	E2		314	1555	52	386.3		95	79	55	71	6	8		95	-0.449123		535	372	261	306	30	51		535	-0.515576		25	12	9	6	0	0		25	-0.653333		43.5	36.2	54.1	31.8	178.6	42.1
				Mean		70.57			415.97	1752.13	77.53	212.816		107.025	83.24	68.725	60.64	50.665	45.675		108.67	-0.359764		519.795	357.95	278.065	237.765	188.36	170.2		521.35	-0.454424		31.7	17.185	10.435	8.105	5.325	4.78		31.815	-0.597889		44.4035	42.774	37.8765	32.863	29.1655	25.734
				SEM		0.380459			7.40684	52.1724	2.5561	10.8777		1.31029	1.50032	1.67548	1.66705	1.83035	1.81558		1.26722	0.00890869		11.8654	10.4822	10.2465	9.23378	9.41191	9.02296		11.7297	0.00880464		0.711852	0.688275	0.591633	0.503026	0.42821	0.421242		0.724693	0.00733934		1.3647	2.13159	2.53187	2.58984	2.77351	2.829

## Sheet: Social, LRN, LR, RT, & DD (EE)
LOCOMOTION (H-K)
Label ID	Sheet ID		Transponder Number	Op ID	Sex	Age	Box ID		Activity	Distance	Rear	Center		Fin1.5	Fin4.5	Fin7.5	Fin10.5	Fin13.5	Fin16.5		MaxFin	SAFin		Dis1.5	Dis4.5	Dis7.5	Dis10.5	Dis13.5	Dis16.5		MaxDis	SADis		Rear1.5	Rear4.5	Rear7.5	Rear10.5	Rear13.5	Rear16.5		MaxRear	SARear		Cent1.5	Cent4.5	Cent7.5	Cent10.5	Cent13.5	Cent16.5
H01-HH3	HA1_HB8		00077E81F7	HA1	M	70	E1		205	869	24	882.6		76	53	27	3	36	10		76	-0.550439		390	208	109	17	113	32		390	-0.628632		23	0	1	0	0	0		23	-0.826087		93.6	124.5	124.5	180	180	180
H01-HH3	HA1_HB8		00077E78CD	HA2	M	69	E2		189	1043	44	902		95	38	49	2	5	0		95	-0.668421		518	231	257	6	31	0		518	-0.664414		32	6	6	0	0	0		32	-0.770833		56.7	160.7	144.6	180	180	180
H01-HH3	HA1_HB8		00077E831D	HA3	M	67	E3		370	1883	58	254.3		124	70	56	84	36	0		124	-0.502688		816	356	187	364	160	0		816	-0.6154		31	13	2	7	5	0		31	-0.688172		58.1	56.8	2.4	66.9	70.1	0
H01-HH3	HA1_HB8		00077E9085	HA4	M	70	E4		345	2085	61	224.6		122	64	65	31	26	37		122	-0.528689		872	338	355	217	88	215		872	-0.601491		37	9	14	1	0	0		37	-0.725225		58.8	12.5	48.5	94.4	10.4	0
H01-HH3	HA1_HB8		00077E84EA	HA5	M	69	E5		335	1973	63	185.7		95	82	65	33	31	29		95	-0.412281		820	445	256	179	162	111		820	-0.598984		42	10	7	2	2	0		42	-0.75		51.9	53.3	15.7	4.9	25.9	34
H01-HH3	HA1_HB8		00077E9761	HA6	M	70	E6		354	2330	75	241.1		77	72	65	55	52	33		77	-0.233766		712	525	341	328	262	162		712	-0.454588		26	21	15	13	0	0		26	-0.519231		42.8	59.5	54.6	84.2	0	0
H01-HH3	HA1_HB8		00077E7CC2	HA7	M	67	E7		370	1735	40	63.8		114	72	43	66	33	42		114	-0.459064		563	380	213	261	154	164		563	-0.486382		19	12	1	5	2	1		19	-0.649123		27.9	13.5	9.4	4.4	2.3	6.3
H01-HH3	HA1_HB8		00077E9B92	HA8	M	67	E8		173	773	17	903.8		71	25	26	12	0	39		71	-0.593897		404	97	111	40	0	121		404	-0.681106		14	0	3	0	0	0		14	-0.797619		37.8	180	172.4	180	180	153.6
H01-HH3	HA1_HB8		00077E8212	HB1	M	69	E1		217	1065	30	51.9		67	29	44	40	28	9		67	-0.460199		363	134	227	127	105	109		363	-0.511019		14	4	1	4	7	0		14	-0.642857		24.8	8.3	7.1	9.3	2.4	0
H01-HH3	HA1_HB8		00077E7683	HB2	M	69	E2		305	1442	47	74.8		112	50	57	36	49	1		112	-0.546131		593	227	243	149	229	1		593	-0.594716		26	7	6	1	7	0		26	-0.698718		44.1	13.8	4.5	0	12.4	0
H01-HH3	HA1_HB8		00077E7857	HB3	M	69	E3		386	2080	64	318.7		111	70	76	41	60	28		111	-0.42042		764	301	425	186	284	120		764	-0.546248		27	10	12	4	9	2		27	-0.604938		33.7	18.5	52.1	52.8	79.6	82
H01-HH3	HA1_HB8		00077E84A1	HB4	M	66	E4		341	1576	44	77.5		123	86	46	68	11	7		123	-0.53794		679	346	156	336	32	27		679	-0.613157		30	3	0	11	0	0		30	-0.755556		48.4	13.8	1.5	13.8	0	0
H01-HH3	HA1_HB8		00077E9908	HB5	M	66	E5		272	1319	45	228.8		103	62	48	8	39	12		103	-0.559871		597	277	244	39	131	31		597	-0.63177		29	8	8	0	0	0		29	-0.741379		50.3	107.8	64.8	5.9	0	0
H01-HH3	HA1_HB8		00077E830E	HB6	M	69	E6		244	1304	35	112.3		108	69	15	4	40	8		108	-0.623457		599	431	72	10	167	25		599	-0.637173		18	15	0	0	2	0		18	-0.675926		62.1	47.8	0	0	2.4	0
H01-HH3	HA1_HB8		00077E83A6	HB7	M	69	E7		229	1185	21	31.6		81	18	4	50	52	24		81	-0.528807		487	52	12	233	303	98		487	-0.594456		15	0	0	6	0	0		15	-0.766667		17.6	0	0	14	0	0
H01-HH3	HA1_HB8		00077E8F40	HB8	M	70	E8		341	1644	41	124.3		132	42	73	32	56	6		132	-0.569444		698	216	322	170	211	27		698	-0.60745		30	2	3	0	6	0		30	-0.772222		46.8	58.4	2.5	0	16.6	0
IA1-IB8	IA1_IB8		00077e8164	IA1	M	60	E1		322	1884	54	145.7		93	80	26	52	22	49		93	-0.422939		623	424	179	295	144	219		623	-0.495987		30	13	0	3	0	8		30	-0.7		65.2	56.6	0	11.1	0	12.8
IA1-IB8	IA1_IB8		00077e76d7	IA2	M	61	E2		157	998	25	104.2		87	38	26	2	2	2		87	-0.699234		642	172	156	14	9	5		642	-0.740914		23	2	0	0	0	0		23	-0.818841		74.2	30	0	0	0	0
IA1-IB8	IA1_IB8		00077e8215	IA3	M	60	E3		200	1044	14	512.4		93	26	28	25	0	28		93	-0.641577		500	108	167	93	0	176		500	-0.652		14	0	0	0	0	0		14	-0.833333		58.8	4.9	0	91.7	180	177
IA1-IB8	IA1_IB8		00077e81ba	IA4	M	60	E4		226	1279	36	76.7		83	40	27	28	43	5		83	-0.546185		505	205	115	235	203	16		505	-0.577888		25	3	0	2	6	0		25	-0.76		56.2	0.3	0	0	20.2	0
IA1-IB8	IA1_IB8		00077e7898	IA5	M	60	E5		267	1333	32	144.4		102	66	43	27	25	4		102	-0.563725		571	380	175	131	76	0		571	-0.610917		22	8	0	2	0	0		22	-0.757576		41.1	59.4	32.1	11.8	0	0
IA1-IB8	IA1_IB8		00077e8d56	IA6	M	60	E6		292	1666	53	72.5		80	78	69	18	19	28		80	-0.391667		754	400	299	66	41	106		754	-0.631742		35	11	3	1	0	3		35	-0.747619		36.5	20.7	6.4	0	0	8.9
IA1-IB8	IA1_IB8		00077e7661	IA7	M	60	E7		189	1156	28	239.3		79	61	25	16	0	8		79	-0.601266		631	286	122	74	0	43		631	-0.694665		21	7	0	0	0	0		21	-0.777778		56.8	54.6	106.8	21.1	0	0
IA1-IB8	IA1_IB8		00077e7bfa	IA8	M	61	E8		258	1359	42	99.3		87	78	54	31	5	3		87	-0.505747		551	329	304	151	16	8		551	-0.588929		25	6	9	2	0	0		25	-0.72		45.3	12.7	39.9	1.4	0	0
IA1-IB8	IA1_IB8		00077e81df	IB1	M	60	E1		269	1743	53	117		76	59	47	30	7	50		76	-0.410088		662	410	215	117	29	310		662	-0.561178		29	22	1	0	0	1		29	-0.695402		39.2	38.9	20.4	0	0	18.5
IA1-IB8	IA1_IB8		00077e77c3	IB2	M	58	E2		261	1362	43	60.1		100	34	58	26	18	25		100	-0.565		652	150	321	95	57	87		652	-0.65184		34	1	8	0	0	0		34	-0.789216		38.5	4.9	16.7	0	0	0
IA1-IB8	IA1_IB8		00077e8192	IB3	M	59	E3		252	1593	43	92		106	76	4	25	41	0		106	-0.603774		809	418	24	95	247	0		809	-0.671817		25	12	0	1	5	0		25	-0.713333		25.1	37.1	0	11.7	18.1	0
IA1-IB8	IA1_IB8		00077e8276	IB4	M	59	E4		173	1138	38	27.2		77	36	46	2	3	9		77	-0.625541		579	225	286	8	10	30		579	-0.672424		26	5	7	0	0	0		26	-0.75641		6.3	5.4	15.5	0	0	0
IA1-IB8	IA1_IB8		00077e76d9	IB5	M	59	E5		219	1080	26	34.4		73	44	28	7	15	52		73	-0.5		481	221	100	13	39	226		481	-0.62578		24	0	0	0	0	2		24	-0.819444		28.1	0	0	0	0	6.3
IA1-IB8	IA1_IB8		00077e76aa	IB6	M	59	E6		285	1607	51	150		77	70	42	13	50	33		77	-0.383117		584	449	176	43	255	100		584	-0.541381		22	15	8	0	5	1		22	-0.613636		32.6	30.7	28.1	0	35.5	23.1
IA1-IB8	IA1_IB8		00077e7749	IB7	M	59	E7		287	1396	50	140		109	61	37	8	14	58		109	-0.561162		649	279	106	18	14	330		649	-0.6415		30	8	0	0	0	12		30	-0.722222		52.6	51.1	4.8	0	0	31.5
IA1-IB8	IA1_IB8		00077e7740	IB8	M	59	E8		343	1685	46	105.4		90	61	64	43	30	55		90	-0.364815		610	311	245	148	124	247		610	-0.539617		27	6	6	0	0	7		27	-0.716049		63.2	8.9	1.5	0	0	31.8
JA1-JB8	JA1_JB8		00077e9e24	JA1	M	60	E1		263	1339	37	336.1		100	46	49	38	11	19		100	-0.561667		613	220	257	151	43	55		613	-0.635943		22	4	11	0	0	0		22	-0.719697		87.5	30.9	82.9	67.3	67.5	0
JA1-JB8	JA1_JB8		00077e9844	JA2	M	60	E2		237	969	31	149.7		85	48	64	35	0	5		85	-0.535294		382	155	241	164	6	21		382	-0.577225		21	1	9	0	0	0		21	-0.753968		61.9	42.5	44.3	1	0	0
JA1-JB8	JA1_JB8		00077e93eb	JA3	M	60	E3		269	1717	40	730.5		90	47	48	57	20	7		90	-0.501852		532	188	163	228	227	379		532	-0.462093		28	6	3	3	0	0		28	-0.761905		53.7	134.3	48.1	134.4	180	180
JA1-JB8	JA1_JB8		00077e9c94	JA4	M	61	E4		267	1346	41	197.7		81	63	6	28	57	32		81	-0.450617		466	283	23	138	316	120		466	-0.518598		15	14	0	0	11	1		15	-0.544444		110.9	54.4	0	0	20.2	12.2
JA1-JB8	JA1_JB8		00077e92ff	JA5	M	60	E5		177	818	34	187.8		87	50	4	25	7	4		87	-0.66092		471	155	21	127	18	26		471	-0.710545		24	10	0	0	0	0		24	-0.763889		48.1	43.2	87.9	8.6	0	0
JA1-JB8	JA1_JB8		00077e8b7f	JA6	M	61	E6		205	999	27	223.6		68	18	23	40	22	34		68	-0.497549		383	61	74	169	167	145		383	-0.565274		20	2	0	5	0	0		20	-0.775		50.1	0	0.1	9.7	31.6	132.1
JA1-JB8	JA1_JB8		00077e948d	JA7	M	59	E7		200	886	20	248.1		67	29	52	22	1	29		67	-0.502488		343	174	224	70	3	72		343	-0.569485		10	3	4	2	0	1		10	-0.666667		114	73	21.5	39.6	0	0
JA1-JB8	JA1_JB8		00077e928b	JA8	M	60	E8		279	1471	43	424.4		80	56	38	29	28	48		80	-0.41875		527	280	243	90	134	197		527	-0.534788		24	9	1	1	1	7		24	-0.701389		94.1	115.9	141.6	32.6	1.4	38.8
JA1-JB8	JA1_JB8		00077e939c	JB1	M	59	E1		310	1521	41	722.2		97	36	39	36	63	39		97	-0.467354		544	182	235	143	250	167		544	-0.534007		23	3	7	4	0	4		23	-0.702899		131.1	178	100.7	63.9	134.1	114.4
JA1-JB8	JA1_JB8		00077e9d1a	JB2	M	60	E2		232	1248	35	82.6		74	59	18	45	28	8		74	-0.477477		409	341	111	222	142	23		409	-0.491443		18	15	2	0	0	0		18	-0.675926		29.4	24.8	28.4	0	0	0
JA1-JB8	JA1_JB8		00077e84b2	JB3	M	60	E3		N/A	N/A	N/A	N/A		N/A	N/A	N/A	N/A	N/A	N/A	N/A	N/A	N/A		N/A	N/A	N/A	N/A	N/A	N/A		N/A	N/A		N/A	N/A	N/A	N/A	N/A	N/A		N/A	N/A		N/A	N/A	N/A	N/A	N/A	N/A
JA1-JB8	JA1_JB8		00077e8407	JB4	M	59	E4		N/A	N/A	N/A	N/A		N/A	N/A	N/A	N/A	N/A	N/A	N/A	N/A	N/A		N/A	N/A	N/A	N/A	N/A	N/A		N/A	N/A		N/A	N/A	N/A	N/A	N/A	N/A		N/A	N/A		N/A	N/A	N/A	N/A	N/A	N/A
JA1-JB8	JA1_JB8		00077e9ffb	JB5	M	59	E5		307	1572	43	294.5		93	50	57	35	24	48		93	-0.449821		463	307	301	156	109	236		463	-0.434125		25	4	9	3	2	0		25	-0.713333		76.2	169.9	24.9	15.2	0	8.3
JA1-JB8	JA1_JB8		00077e9033	JB6	M	59	E6		262	1140	49	170.6		101	48	55	4	19	35		101	-0.567657		548	269	257	11	0	55		548	-0.653285		33	7	9	0	0	0		33	-0.752525		88.3	62.3	20	0	0	0
JA1-JB8	JA1_JB8		00077e916a	JB7	M	59	E7		243	1362	34	144.9		88	24	34	46	37	14		88	-0.539773		476	305	159	244	123	55		476	-0.523109		22	0	11	0	1	0		22	-0.742424		57.5	12.9	37.5	0	37	0
JA1-JB8	JA1_JB8		00077e84ab	JB8	M	59	E8		218	1060	40	756.9		127	19	47	12	0	13		127	-0.713911		609	70	229	116	1	35		609	-0.709907		32	1	6	1	0	0		32	-0.791667		102.4	96.1	145.5	157.4	180	75.5
KA1-KB8	KA1_KB8		00077e9654	KA1	M	68	E1		222	960	17	55.2		89	35	10	15	34	39		89	-0.58427		408	156	46	45	162	143		408	-0.607843		13	2	0	0	2	0		13	-0.782051		45.3	9.9	0	0	0	0
KA1-KB8	KA1_KB8		00077e8403	KA2	M	67	E2		289	1576	33	131.5		80	59	38	18	76	18		80	-0.397917		527	306	162	101	392	88		527	-0.501581		15	4	0	1	13	0		15	-0.633333		33.7	80	0	0	17.4	0.4
KA1-KB8	KA1_KB8		00077e8baf	KA3	M	66	E3		197	1181	29	286.1		78	50	22	4	17	26		78	-0.57906		577	249	72	12	67	204		577	-0.658868		21	4	1	0	0	3		21	-0.769841		32	10.3	18.4	0	84.7	140.7
KA1-KB8	KA1_KB8		00077e9050	KA4	M	66	E4		253	1337	28	101.1		116	56	2	2	35	42		116	-0.636494		631	306	16	10	163	211		631	-0.646857		27	1	0	0	0	0		27	-0.82716		61.5	9.6	0	0	0	30
KA1-KB8	KA1_KB8		00077e8990	KA5	M	67	E5		213	1132	32	354		83	41	5	23	50	11		83	-0.572289		498	164	20	91	197	162		498	-0.621151		23	2	0	0	7	0		23	-0.768116		95.1	0.5	0	0	78.4	180
KA1-KB8	KA1_KB8		00077e8f25	KA6	M	65	E6		215	1042	25	27.5		99	37	12	1	29	37		99	-0.638047		598	170	54	3	93	124		598	-0.709588		24	1	0	0	0	0		24	-0.826389		27.5	0	0	0	0	0
KA1-KB8	KA1_KB8		00077e9032	KA7	M	64	E7		216	1370	26	60.4		77	56	1	19	35	28		77	-0.532468		566	305	8	87	178	226		566	-0.596584		21	1	0	0	1	3		21	-0.793651		34.7	20.3	3.6	0	0	1.8
KA1-KB8	KA1_KB8		00077e92ee	KA8	M	67	E8		246	1137	27	49.3		95	22	25	48	23	33		95	-0.568421		438	98	112	250	103	136		438	-0.567352		19	1	0	0	4	3		19	-0.763158		29.1	0	0	0	3.7	16.5
KA1-KB8	KA1_KB8		00077e9494	KB1	M	67	E1		284	1433	51	136.7		116	44	52	13	38	21		116	-0.591954		677	196	239	72	166	83		677	-0.647218		36	6	7	0	2	0		36	-0.763889		31.3	60.4	39	0	6	0
KA1-KB8	KA1_KB8		00077e9cea	KB2	M	65	E2		266	1651	57	119.1		98	69	26	62	5	6		98	-0.547619		706	408	144	359	14	20		706	-0.610246		30	14	0	13	0	0		30	-0.683333		47.6	57.4	0	14.1	0	0
KA1-KB8	KA1_KB8		00077e9fff	KB3	M	65	E3		243	1331	51	82.6		108	82	30	10	5	8		108	-0.625		649	474	99	63	14	32		649	-0.658192		35	16	0	0	0	0		35	-0.757143		43.5	39.1	0	0	0	0
KA1-KB8	KA1_KB8		00077e93f0	KB4	M	67	E4		147	672	14	10.5		94	29	3	2	2	17		94	-0.739362		476	125	12	4	5	50		476	-0.764706		14	0	0	0	0	0		14	-0.833333		10.5	0	0	0	0	0
KA1-KB8	KA1_KB8		00077e81de	KB5	M	67	E5		242	1107	45	413.3		100	36	29	61	11	5		100	-0.596667		556	80	97	297	48	29		556	-0.668165		35	5	0	3	2	0		35	-0.785714		63.7	32.7	0	21	164.3	131.6
KA1-KB8	KA1_KB8		00077e9d88	KB6	M	67	E6		283	1492	41	145.5		113	31	51	44	19	25		113	-0.582596		712	183	223	227	76	71		712	-0.650749		32	4	5	0	0	0		32	-0.786458		53.2	68.1	24.2	0	0	0
KA1-KB8	KA1_KB8		00077e9785	KB7	M	66	E7		226	1195	32	84.3		109	52	26	14	19	6		109	-0.654434		682	288	103	47	58	17		682	-0.707967		31	1	0	0	0	0		31	-0.827957		40	44.3	0	0	0	0
KA1-KB8	KA1_KB8		00077e9ebd	KB8	M	68	E8		399	2070	49	49.4		115	56	95	25	46	62		115	-0.421739		605	306	468	130	214	347		605	-0.429752		26	9	6	0	0	8		26	-0.685897		30	1.9	10.2	0	0	7.3
				Mean		63.5469			259.452	1367.15	38.9516	218.944		94.0484	50.9355	37.8065	27.9194	25.9516	22.7903		94.0484	-0.5354		576.613	260.242	176.339	130.403	115.887	107.661		576.613	-0.602132		24.9032	6.27419	3.41935	1.62903	1.64516	1.08065		24.9032	-0.736751		52.5645	45.4532	29.929	25.8742	32.6161	32.5065
				SEM		0.515595			7.42428	44.9511	1.64827	28.5382		2.08637	2.3043	2.71148	2.48084	2.38622	2.17883		2.08637	0.012012		15.3096	14.435	13.5841	12.5517	12.2945	12.1365		15.3096	0.0095841		0.870733	0.694912	0.530681	0.378028	0.379329	0.309636		0.870733	0.00848383		3.22788	5.94297	5.52804	6.16804	7.43203	7.38736
									Rat JB3 escaped from the box during locomotor testing and was found on top of the box below (one for JB4) -> JB3 & JB4 rerun on 11/23/16. -> It was decided that these two rats would be EXCLUDED from the final analysis.

## Sheet: PavCA & CCP (Std & EE)
Operant ID	Sex	Housing	Group	Box	TransNum	Batch	Pav Index 1	Index 2	Index 3	Index 4	Index 5	Index	Day 1 lever	Day 2 lever	Day 3 lever	Day 4 lever	Day 5 Lever	Day 1 mag	Day 2 mag	Day 3 mag	Day 4 mag	Day 5 mag	D1 Mag NCS	D2 Mag NCS	D3 Mag NCS	D4 Mag NCS	D5 Mag NCS	Lev D1 Trial 1	Lev D1 Trial 2	Lev D1 Trial 3	Lev D1 Trial 4	Lev D1 Trial 5	Lev D1 Trial 6	Lev D1 Trial 7	Lev D1 Trial 8	Lev D1 Trial 9	Lev D1 Trial 10	Lev D1 Trial 11	Lev D1 Trial 12	Lev D1 Trial 13	Lev D1 Trial 14	Lev D1 Trial 15	Lev D1 Trial 16	Lev D1 Trial 17	Lev D1 Trial 18	Lev D1 Trial 19	Lev D1 Trial 20	Lev D1 Trial 21	Lev D1 Trial 22
H01	M	Standard	1	1	#00077E9B7E	7	0.2325	-0.27862	-0.35749	0.390915	0.870167	0.630541	21	12	21	52	100	7	31	30	17	0	101	288	134	139	130	4	0	0	1	0	1	3	0	0	3	0	0	2	2	0	0	0	5	0	0	0	0
H02	M	Standard	1	4	#00077E9A08	7	0.0648333	-0.274595	0	-0.393167	-0.3725	-0.382833	3	1	0	0	0	2	6	0	6	8	34	36	22	64	81	0	0	3	0	0	0	0	0	0	0	0	0	0	0	0	0	0	0	0	0	0	0
H03	M	Standard	1	5	#00077E9A81	7	0.159667	-0.385833	-0.358167	-0.3595	0.355833	0	3	0	0	0	3	1	3	2	2	0	16	35	10	35	31	0	0	3	0	0	0	0	0	0	0	0	0	0	0	0	0	0	0	0	0	0	0
H04	M	Standard	1	8	#00077E9980	7	-0.038	-0.159071	-0.319074	-0.520737	-0.583304	-0.55202	8	5	5	5	3	8	9	31	57	82	105	77	81	155	225	0	0	5	0	0	0	0	0	0	0	0	3	0	0	0	0	0	0	0	0	0	0
H05	M	Standard	1	9	#00077E82A3	7	-0.3535	-0.351167	0	-0.429333	-0.347667	-0.3885	0	0	0	0	0	2	2	0	10	2	23	22	30	65	42	0	0	0	0	0	0	0	0	0	0	0	0	0	0	0	0	0	0	0	0	0	0
H06	M	Standard	1	12	#00077E9971	7	-0.373167	-0.374667	-0.366333	-0.429833	-0.5855	-0.507667	0	0	0	0	0	6	3	2	10	23	51	44	56	125	237	0	0	0	0	0	0	0	0	0	0	0	0	0	0	0	0	0	0	0	0	0	0
H07	M	Standard	1	13	#00077E9902	7	-0.16169	-0.376	0.358	-0.438333	-0.285167	-0.36175	2	0	1	0	1	5	4	0	11	7	61	35	37	64	64	0	0	0	0	0	2	0	0	0	0	0	0	0	0	0	0	0	0	0	0	0	0
H08	M	Standard	1	16	#00077E99AA	7	-0.316667	-0.415356	-0.560286	-0.577333	-0.657667	-0.6175	3	2	1	0	0	12	27	34	31	46	121	85	137	118	71	3	0	0	0	0	0	0	0	0	0	0	0	0	0	0	0	0	0	0	0	0	0
H09	M	Standard	2	1	#00077E9B2A	7	0	-0.365333	-0.413333	-0.601906	-0.806167	-0.704036	0	0	0	1	0	0	5	10	38	68	16	10	114	269	207	0	0	0	0	0	0	0	0	0	0	0	0	0	0	0	0	0	0	0	0	0	0
H10	M	Standard	2	4	#00077E7B0A	7	-0.264889	-0.346667	-0.715667	-0.836167	-0.8635	-0.849833	1	0	0	0	0	5	1	55	103	145	29	45	280	327	245	0	1	0	0	0	0	0	0	0	0	0	0	0	0	0	0	0	0	0	0	0	0
H11	M	Standard	2	5	#00077E7A4D	7	-0.373333	-0.363333	-0.376667	-0.494333	-0.4055	-0.449917	0	0	0	0	0	3	3	5	10	7	28	24	24	59	85	0	0	0	0	0	0	0	0	0	0	0	0	0	0	0	0	0	0	0	0	0	0
H12	M	Standard	2	8	#00077E9BBF	7	0.270643	0.0879337	0.147389	0.350611	0.720802	0.535707	33	55	62	56	92	9	28	34	19	5	178	187	212	173	101	1	0	1	0	0	0	8	0	3	0	9	2	0	0	0	0	3	0	2	0	0	0
H13	M	Standard	2	9	#00077E968F	7	0.352667	-0.3505	-0.604333	-0.765833	-0.868667	-0.81725	1	0	0	0	0	0	1	32	50	78	14	11	143	405	285	0	0	0	0	0	0	1	0	0	0	0	0	0	0	0	0	0	0	0	0	0	0
H14	M	Standard	2	12	#00077E8D4E	7	-0.6665	-0.839167	-0.738333	-0.606833	-0.578848	-0.592841	0	0	0	0	1	30	56	48	40	43	128	168	95	92	76	0	0	0	0	0	0	0	0	0	0	0	0	0	0	0	0	0	0	0	0	0	0
H15	M	Standard	2	13	#00077E9B33	7	0.214024	0.233333	0	0.00333333	-0.137444	-0.0670556	10	4	0	1	1	4	1	0	1	2	30	12	5	19	70	0	5	1	0	0	2	0	0	0	0	1	0	0	0	0	0	0	0	0	0	0	0
H16	M	Standard	2	16	#00077E8B85	7	0.0803333	-0.0876667	0.110944	-0.176064	-0.453333	-0.314699	3	7	6	9	6	2	9	3	17	42	28	53	68	103	149	0	0	0	0	0	1	0	2	0	0	0	0	0	0	0	0	0	0	0	0	0	0
H17	M	Standard	3	1	#00077E9AC2	7	-0.189444	-0.00766667	0.370333	0.3175	0.164321	0.24091	4	4	27	9	20	8	4	3	1	6	77	61	31	38	60	0	0	2	0	0	0	0	1	1	0	0	0	0	0	0	0	0	0	0	0	0	0
H18	M	Standard	3	4	#00077E9A94	7	-0.363333	0	-0.357667	-0.250922	-0.470262	-0.360592	0	0	0	5	4	2	0	1	12	24	17	7	3	86	89	0	0	0	0	0	0	0	0	0	0	0	0	0	0	0	0	0	0	0	0	0	0
H19	M	Standard	3	5	#00077E9563	7	0.249455	0.102198	0.268667	0.248	0.313227	0.280614	18	13	7	12	10	4	8	1	3	1	46	22	31	76	42	0	0	12	0	2	0	0	4	0	0	0	0	0	0	0	0	0	0	0	0	0	0
H20	M	Standard	3	8	#00077E9C54	7	0.0966667	-0.231685	-0.3475	-0.279788	-0.395	-0.337394	5	2	0	2	3	3	7	1	9	17	54	17	17	79	70	2	1	2	0	0	0	0	0	0	0	0	0	0	0	0	0	0	0	0	0	0	0
H21	M	Standard	3	9	#00077E81E0	7	0.259556	-0.3535	-0.296167	-0.494333	-0.599315	-0.546824	5	0	1	0	1	1	3	7	25	36	17	5	77	105	171	2	0	0	0	1	0	0	0	0	0	0	0	0	0	0	0	0	0	0	2	0	0
H22	M	Standard	3	12	#00077E9C4D	7	-0.494857	-0.442167	-0.483	-0.256728	0.0123333	-0.122197	1	0	0	5	4	27	10	16	14	4	316	85	155	108	146	0	0	1	0	0	0	0	0	0	0	0	0	0	0	0	0	0	0	0	0	0	0
H23	M	Standard	3	13	#00077E97D5	7	0.227389	-0.0421667	-0.357833	-0.289095	-0.564106	-0.426601	15	3	0	1	6	3	3	2	6	49	61	42	67	74	246	6	5	0	0	4	0	0	0	0	0	0	0	0	0	0	0	0	0	0	0	0	0
H24	M	Standard	3	16	#00077E9A4E	7	-0.571889	-0.820029	-0.792333	-0.767506	-0.852824	-0.810165	1	1	0	1	1	23	67	73	57	84	232	441	312	396	478	0	0	0	1	0	0	0	0	0	0	0	0	0	0	0	0	0	0	0	0	0	0
HA1	M	Enriched	4	1	#00077E81F7	7	-0.358093	-0.662357	0.189545	0.592929	0.684386	0.638657	1	2	46	66	67	8	54	21	11	9	105	333	214	209	138	0	0	0	0	0	0	0	0	0	0	0	0	0	0	0	0	0	0	0	0	0	1
HA2	M	Enriched	4	2	#00077E78CD	7	-0.303188	-0.264472	-0.5505	-0.191333	0.489381	0.149024	16	11	9	33	87	47	30	41	47	18	232	143	146	143	132	0	5	0	6	0	0	0	0	0	0	2	1	0	0	2	0	0	0	0	0	0	0
HA3	M	Enriched	4	3	#00077E831D	7	-0.566667	-0.898833	-0.380262	-0.072415	0.471214	0.199399	0	0	24	58	112	30	72	46	44	22	341	322	323	133	234	0	0	0	0	0	0	0	0	0	0	0	0	0	0	0	0	0	0	0	0	0	0
HA4	M	Enriched	4	4	#00077E9085	7	-0.0449928	-0.7451	0.532404	0.764335	0.905167	0.834751	11	2	96	108	153	12	65	18	5	0	125	528	433	400	375	0	2	0	0	0	0	0	6	0	0	0	0	0	1	0	2	0	0	0	0	0	0
HA5	M	Enriched	4	5	#00077E84EA	7	-0.591151	-0.676333	-0.829667	-0.779333	-0.77981	-0.779571	6	0	0	0	1	56	37	50	64	69	171	194	136		121	1	1	0	0	2	0	0	0	0	0	0	0	1	1	0	0	0	0	0	0	0	0
HA6	M	Enriched	4	6	#00077E9761	7	-0.0353956	0.253744	0.489682	0.565239	0.699103	0.632171	54	53	75	93	102	37	16	13	13	11	303	180	191	186	98	0	1	0	0	0	0	0	4	0	0	2	2	6	0	3	7	0	0	5	4	2	3
HA7	M	Enriched	4	7	#00077E7CC2	7	-0.23959	0.800642	0.785316	0.861509	0.932167	0.896838	20	104	92	141	138	32	3	2	2	0	309	208	203	285	181	0	0	0	1	0	0	0	0	0	1	0	0	0	0	0	0	5	1	2	0	1	5
HA8	M	Enriched	4	8	#00077E9B92	7	-0.748333	-0.8905	0.0718182	0.690903	0.832443	0.761673	0	0	57	104	99	67	105	31	9	4	427	352	337	199	175	0	0	0	0	0	0	0	0	0	0	0	0	0	0	0	0	0	0	0	0	0	0
HB1	M	Enriched	4	9	#00077E8212	7	-0.741377	-0.730853	-0.290443	-0.222833	0.3185	0.0478333	7	4	32	36	72	88	65	61	54	24	435	345	299	310	387	3	3	0	1	0	0	0	0	0	0	0	0	0	0	0	0	0	0	0	0	0	0
HB2	M	Enriched	4	10	#00077E7683	7	-0.136164	0.614632	0.869024	0.910333	0.895833	0.903083	34	122	164	126	130	35	12	3	0	0	344	188	319	218	172	2	2	0	1	0	0	3	2	0	0	0	0	4	2	3	0	4	3	4	2	0	2
HB3	M	Enriched	4	11	#00077E7857	7	-0.189324	0.11818	0.154556	0.279451	0.403043	0.341247	35	52	62	73	65	50	37	34	35	21	284	254	176	262	98	0	0	1	4	3	1	0	4	0	0	1	0	0	2	1	0	4	5	0	0	3	4
HB4	M	Enriched	4	12	#00077E84A1	7	-0.416	0	-0.493	-0.754816	-0.783167	-0.768991	0	0	0	3	0	4	0	15	64	48	69	45	137	420	184	0	0	0	0	0	0	0	0	0	0	0	0	0	0	0	0	0	0	0	0	0	0
HB5	M	Enriched	4	13	#00077E9908	7	-0.118167	0.0926667	0.0622346	-0.199379	-0.127704	-0.163541	17	66	65	46	49	23	44	43	64	58	252	151	172	164	231	1	0	3	1	0	0	1	0	0	1	0	2	0	1	0	1	0	1	1	0	2	0
HB6	M	Enriched	4	14	#00077E830E	7	-0.557	-0.206205	-0.499175	-0.278618	0.503476	0.112429	0	4	2	9	62	17	9	19	22	8	182	92	84	138	116	0	0	0	0	0	0	0	0	0	0	0	0	0	0	0	0	0	0	0	0	0	0
HB7	M	Enriched	4	15	#00077E83A6	7	-0.723716	-0.8515	-0.945	-0.932333	-0.946167	-0.93925	4	0	0	0	0	53	85	166	179	188	376	511	686	801	528	0	0	3	0	0	0	0	1	0	0	0	0	0	0	0	0	0	0	0	0	0	0
HB8	M	Enriched	4	16	#00077E8F40	7	-0.596906	-0.804333	-0.887833	-0.894833	-0.934833	-0.914833	7	0	0	0	0	66	84	61	95	121	408	250	285	201	388	2	2	0	0	0	1	0	0	0	0	0	0	0	0	0	0	0	0	0	0	0	0
H25	M	Standard	5	1	#00077E7803	7	-0.347667	-0.369	0.011	-0.349667	0	-0.349667	0	0	2	0	0	1	2	2	2	0	34	10	21	17	27	0	0	0	0	0	0	0	0	0	0	0	0	0	0	0	0	0	0	0	0	0	0
H26	M	Standard	5	4	#00077E7664	7	-0.354175	0	0	-0.120444	-0.372667	-0.246556	2	0	0	1	0	19	0	0	2	4	48	13	15	15	31	0	0	0	0	0	2	0	0	0	0	0	0	0	0	0	0	0	0	0	0	0	0
H27	M	Standard	5	5	#00077E94F8	7	0.014	0.408	0.316227	0.0461667	0.0178333	0.032	2	10	10	6	6	2	0	1	4	4	14	45	33	45	84	1	0	1	0	0	0	0	0	0	0	0	0	0	0	0	0	0	0	0	0	0	0
H28	M	Standard	5	8	#00077E9697	7	-0.0246667	-0.3505	-0.319333	-0.215667	0.353	0.0686667	4	0	1	1	4	4	1	7	4	0	14	9	3	6	4	2	0	0	1	0	0	1	0	0	0	0	0	0	0	0	0	0	0	0	0	0	0
H29	M	Standard	5	9	#00077E995E	7	0	-0.3495	0	-0.350833	0	-0.350833	0	0	0	0	0	0	2	0	1	0	20	8	7	3	2	0	0	0	0	0	0	0	0	0	0	0	0	0	0	0	0	0	0	0	0	0	0
H30	M	Standard	5	12	#00077E9AB8	7	-0.66048	-0.583186	-0.758262	-0.358568	0.228143	-0.0652126	2	4	2	24	41	39	49	110	74	29	215	260	238	256	202	2	0	0	0	0	0	0	0	0	0	0	0	0	0	0	0	0	0	0	0	0	0
H31	M	Standard	5	13	#00077E9AAF	7	0.364667	0.353333	-0.401167	-0.0151667	-0.0186667	-0.0169167	4	3	0	3	4	0	0	9	3	4	14	36	78	73	77	2	2	0	0	0	0	0	0	0	0	0	0	0	0	0	0	0	0	0	0	0	0
H32	M	Standard	5	16	#00077E825A	7	-0.04	-0.0599231	-0.323189	-0.738167	-0.762786	-0.750476	5	5	8	3	3	5	8	29	72	53	58	121	282	452	237	0	0	0	5	0	0	0	0	0	0	0	0	0	0	0	0	0	0	0	0	0	0
H33	M	Standard	6	1	#00077E8239	7	-0.0108333	0.126116	-0.348833	-0.534833	-0.562841	-0.548837	1	15	6	0	4	1	8	18	32	38	19	84	151	72	81	0	0	0	0	0	0	0	0	0	0	0	0	0	0	0	0	0	0	0	0	0	0
H34	M	Standard	6	4	#00077E791A	7	-0.358167	-0.3495	0	-0.377333	-0.35	-0.363667	0	0	0	0	0	1	1	0	2	1	8	19	6	5	12	0	0	0	0	0	0	0	0	0	0	0	0	0	0	0	0	0	0	0	0	0	0
H35	M	Standard	6	5	#00077E9136	7	0.200212	0.744561	0.820937	0.840167	0.842631	0.841399	38	89	115	131	128	21	6	2	0	4	289	261	195	148	219	2	8	2	1	1	0	0	2	2	2	2	1	2	1	0	2	0	2	2	1	1	0
H36	M	Standard	6	8	#00077E9056	7	-0.317199	0.227402	0.287257	-0.0617284	0.329767	0.134019	23	43	53	33	56	54	25	26	48	37	278	266	206	236	190	0	0	1	2	1	0	1	0	2	0	1	0	0	0	2	0	1	1	0	0	0	1
H37	M	Standard	6	9	#00077E8D8C	7	0.0306078	-0.3515	0.4945	-0.120545	-0.514772	-0.317658	9	0	39	16	27	8	6	0	21	87	43	14	54	304	410	0	0	0	1	0	0	0	0	0	4	0	0	0	0	0	0	4	0	0	0	0	0
H38	M	Standard	6	12	#00077E7A9B	7	-0.278984	-0.704136	-0.761631	-0.51449	-0.194261	-0.354376	13	3	2	18	22	29	52	64	67	45	269	170	193	315	153	2	4	0	0	0	0	2	1	0	2	1	0	0	0	0	1	0	0	0	0	0	0
H39	M	Standard	6	13	#00077E84F6	7	-0.276352	-0.806833	-0.839	-0.91	-0.880667	-0.895333	4	0	0	0	0	14	65	67	95	121	183	253	188	204	129	1	1	0	2	0	0	0	0	0	0	0	0	0	0	0	0	0	0	0	0	0	0
H40	M	Standard	6	16	#00077E9A99	7	-0.179402	0.201978	0.384623	0.482915	0.357722	0.420319	17	44	55	75	77	22	23	21	19	28	196	216	155	148	125	0	1	2	0	0	0	1	7	3	3	0	0	0	0	0	0	0	0	0	0	0	0
H41	M	Standard	7	1	#00077E83E4	7	-0.108111	-0.315727	-0.622167	-0.938	-0.846667	-0.892333	1	1	0	0	0	2	10	38	102	72	30	129	263	289	266	0	0	0	1	0	0	0	0	0	0	0	0	0	0	0	0	0	0	0	0	0	0
H42	M	Standard	7	4	#00077E8304	7	-0.720255	-0.480389	-0.591904	-0.245374	0.577676	0.166151	1	2	1	24	124	52	28	60	53	12	293	187	257	214	182	0	0	1	0	0	0	0	0	0	0	0	0	0	0	0	0	0	0	0	0	0	0
H43	M	Standard	7	5	#00077E847F	7	0	-0.353333	-0.491667	-0.7785	-0.703	-0.74075	0	0	0	0	0	0	3	16	55	64	8	7	127	140	148	0	0	0	0	0	0	0	0	0	0	0	0	0	0	0	0	0	0	0	0	0	0
H44	M	Standard	7	8	#00077E9A9D	7	0.389	-0.0203333	0.113944	-0.335759	-0.244442	-0.290101	5	3	2	2	15	0	3	1	16	28	33	33	38	74	193	2	0	0	0	0	0	0	0	0	0	0	0	0	0	0	0	0	1	0	0	0	2
H45	M	Standard	7	9	#00077E8185	7	0.212648	0.128207	0.166167	-0.223449	-0.0388333	-0.131141	13	20	9	8	10	5	13	3	15	10	108	87	79	97	71	0	0	2	0	1	0	0	0	4	0	0	0	1	2	0	0	1	0	1	1	0	0
H46	M	Standard	7	12	#00077E7B6A	7	-0.0956667	-0.403401	-0.255981	0.179171	0.263997	0.221584	8	4	10	25	36	12	23	26	16	17	239	213	193	153	109	0	2	2	3	0	0	0	1	0	0	0	0	0	0	0	0	0	0	0	0	0	0
H47	M	Standard	7	13	#00077E84E5	7	0.172848	0.418833	0.277025	0.375534	0.00943548	0.192485	8	12	29	26	19	3	0	4	3	12	35	80	66	117	70	0	1	0	0	0	0	0	0	1	0	0	0	0	0	0	0	0	0	0	0	0	6
H48	M	Standard	7	16	#00077E8197	7	0.3525	-0.357	0.375333	-0.368	-0.449	-0.4085	1	0	4	0	1	0	1	0	2	15	15	7	14	67	242	0	0	1	0	0	0	0	0	0	0	0	0	0	0	0	0	0	0	0	0	0	0
H49	M	Standard	8	1	#00077E9BF0	7	0.00466667	0.201863	-0.358136	-0.513614	-0.479374	-0.496494	6	50	24	10	14	6	18	57	41	60	83	223	368	311	244	0	0	0	1	0	0	0	0	0	2	0	0	0	0	0	1	0	0	0	0	0	0
H50	M	Standard	8	4	#00077E99AE	7	-0.335	0.15469	-0.0614091	-0.206852	-0.285482	-0.246167	1	5	4	2	4	15	2	7	7	15	49	15	22	70	164	0	0	0	0	0	0	0	0	0	0	0	0	0	0	0	1	0	0	0	0	0	0
I01	M	Standard	1	1	#00077E9A14	8	-0.701738	-0.618449	0.445323	0.790652	0.809678	0.800165	4	8	59	107	112	66	57	18	3	4	346	279	216	65	96	1	1	1	0	0	0	0	0	0	0	0	0	1	0	0	0	0	0	0	0	0	0
I02	M	Standard	1	4	#00077E7B84	8	-0.123324	0.164562	0.389758	0.659912	0.697789	0.678851	38	62	76	108	74	36	40	12	6	2	260	210	121	233	88	0	3	5	5	0	0	0	2	0	0	0	3	1	0	0	0	3	4	5	0	2	0
I03	M	Standard	1	5	#00077E82DA	8	-0.767718	0.299685	0.675167	0.832019	0.796631	0.814325	5	53	54	44	45	66	20	6	1	2	450	198	99	82	87	0	0	0	0	4	0	0	0	0	1	0	0	0	0	0	0	0	0	0	0	0	0
I04	M	Standard	1	8	#00077E818A	8	-0.454171	0.0697174	0.690333	0.626827	0.869061	0.747944	18	55	89	91	78	56	37	11	10	1	426	318	167	98	81	2	0	3	2	0	0	0	0	0	0	0	0	1	0	1	3	2	0	0	3	0	1
I05	M	Standard	1	9	#00077E83CA	8	-0.441989	-0.076235	0.597341	0.692161	0.431479	0.56182	10	17	38	60	59	37	22	4	2	14	213	119	90	73	125	0	0	0	0	0	3	0	0	0	0	0	0	0	0	0	3	0	0	0	0	0	2
I06	M	Standard	1	12	#00077E835A	8	-0.685444	-0.795667	-0.812667	-0.890667	-0.868833	-0.87975	2	0	0	0	0	58	55	74	66	78	348	238	219	211	130	1	0	0	0	0	0	1	0	0	0	0	0	0	0	0	0	0	0	0	0	0	0
I07	M	Standard	1	13	#00077E7647	8	0	-0.354	-0.369333	-0.446667	-0.434167	-0.440417	0	0	0	0	0	0	1	3	12	15	9	23	36	133	136	0	0	0	0	0	0	0	0	0	0	0	0	0	0	0	0	0	0	0	0	0	0
I08	M	Standard	1	16	#00077E8202	8	-0.663096	-0.763839	-0.608903	-0.207881	-0.11303	-0.160456	4	1	5	26	49	43	57	57	44	61	208	281	228	150	162	0	0	0	0	0	0	2	0	1	0	1	0	0	0	0	0	0	0	0	0	0	0
I09	M	Standard	2	1	#00077E83C0	8	-0.655642	-0.799	0.460155	0.817333	0.812922	0.815127	2	0	56	97	148	52	71	15	3	3	238	252	131	81	123	0	0	0	0	0	0	0	2	0	0	0	0	0	0	0	0	0	0	0	0	0	0
I10	M	Standard	2	4	#00077E8401	8	-0.197444	-0.206783	-0.0501923	0.262463	-0.133263	0.0645996	5	8	14	36	13	10	15	12	13	18	117	66	87	82	64	0	0	0	0	5	0	0	0	0	0	0	0	0	0	0	0	0	0	0	0	0	0
I11	M	Standard	2	5	#00077E77A4	8	-0.354778	-0.499905	0.0307222	0.569212	0.308402	0.438807	1	2	16	47	46	11	33	14	4	12	109	178	126	105	83	0	0	0	0	0	0	0	0	0	0	0	0	0	0	0	1	0	0	0	0	0	0
I12	M	Standard	2	8	#00077E77F4	8	-0.038303	-0.483833	-0.371833	-0.438833	-0.396121	-0.417477	5	0	1	3	4	6	11	9	21	18	72	140	85	136	145	2	0	0	1	2	0	0	0	0	0	0	0	0	0	0	0	0	0	0	0	0	0
I13	M	Standard	2	9	#00077E832C	8	-0.495881	-0.635	-0.612	0.209611	-0.118667	0.0454722	2	0	1	24	13	26	41	39	12	19	172	118	92	81	112	2	0	0	0	0	0	0	0	0	0	0	0	0	0	0	0	0	0	0	0	0	0
I14	M	Standard	2	12	#00077E776B	8	-0.5445	-0.659649	-0.652096	-0.8225	-0.876667	-0.849583	1	1	4	0	0	24	36	43	62	72	138	187	191	237	153	1	0	0	0	0	0	0	0	0	0	0	0	0	0	0	0	0	0	0	0	0	0
I15	M	Standard	2	13	#00077E83F4	8	-0.275618	-0.338167	0.0580915	0.508944	0.353452	0.431198	13	14	46	115	69	28	36	25	22	15	134	144	123	116	97	1	0	0	0	0	0	0	0	6	0	0	1	0	5	0	0	0	0	0	0	0	0
I16	M	Standard	2	16	#00077E9A04	8	-0.463	-0.615833	-0.8315	-0.912833	-0.9585	-0.935667	3	0	0	0	0	22	29	82	112	128	192	267	435	439	411	0	1	0	0	2	0	0	0	0	0	0	0	0	0	0	0	0	0	0	0	0	0
I17	M	Standard	3	1	#00077E835E	8	-0.135944	-0.501	-0.748911	-0.924833	-0.924	-0.924417	3	0	3	0	0	6	29	83	92	78	69	257	264	181	206	1	0	2	0	0	0	0	0	0	0	0	0	0	0	0	0	0	0	0	0	0	0
I18	M	Standard	3	4	#00077E8352	8	-0.0239744	-0.0101111	-0.147141	-0.195218	-0.29359	-0.244404	12	8	12	17	27	14	7	14	35	47	115	117	129	203	222	1	0	2	0	2	1	2	0	0	0	0	0	1	0	0	0	0	0	1	0	2	0
I19	M	Standard	3	5	#00077E823C	8	-0.057539	0.0586667	-0.228643	-0.385471	-0.289942	-0.337706	26	10	3	8	15	21	6	11	26	31	109	66	69	111	75	1	2	0	6	5	3	0	5	0	0	0	0	0	0	4	0	0	0	0	0	0	0
I20	M	Standard	3	8	#00077E8255	8	-0.555333	-0.555778	-0.721519	-0.906333	-0.921833	-0.914083	1	4	4	0	0	24	44	65	132	158	157	220	257	238	205	0	0	0	0	0	0	1	0	0	0	0	0	0	0	0	0	0	0	0	0	0	0
I21	M	Standard	3	9	#00077E7779	8	-0.716	-0.563217	-0.122185	-0.223247	-0.406061	-0.314654	0	17	35	34	20	56	69	39	45	56	151	230	188	94	65	0	0	0	0	0	0	0	0	0	0	0	0	0	0	0	0	0	0	0	0	0	0
I22	M	Standard	3	12	#00077E8458	8	-0.414645	-0.385769	0.156874	0.418552	0.500151	0.459351	4	4	32	49	56	27	22	17	9	6	184	218	241	175	128	3	1	0	0	0	0	0	0	0	0	0	0	0	0	0	0	0	0	0	0	0	0
I23	M	Standard	3	13	#00077E82AA	8	-0.441877	-0.556885	-0.417667	-0.687315	-0.818383	-0.752849	3	2	2	2	1	20	24	23	72	66	134	200	185	258	175	1	0	0	0	0	0	0	0	0	0	0	0	0	0	0	0	0	0	0	2	0	0
I24	M	Standard	3	16	#00077E769E	8	0	-0.186833	-0.177538	-0.294955	-0.444117	-0.369536	0	1	4	2	2	0	3	9	9	25	28	55	139	69	207	0	0	0	0	0	0	0	0	0	0	0	0	0	0	0	0	0	0	0	0	0	0
IA1	M	Enriched	4	1	#00077E8164	8	-0.476959	-0.744814	-0.869333	-0.918333	-0.844167	-0.88125	4	2	0	0	0	37	83	79	91	104	221	316	312	310	299	0	0	0	1	0	1	0	0	0	0	0	0	0	0	2	0	0	0	0	0	0	0
IA2	M	Enriched	4	2	#00077E76D7	8	-0.638956	-0.725167	-0.450833	-0.762336	-0.769239	-0.765788	1	0	0	2	2	37	48	10	61	76	191	177	130	273	259	0	1	0	0	0	0	0	0	0	0	0	0	0	0	0	0	0	0	0	0	0	0
IA3	M	Enriched	4	3	#00077E8215	8	0.15846	0.74163	0.756341	0.833083	0.854167	0.843625	36	68	85	126	123	22	4	2	2	2	386	146	173	166	297	0	1	0	1	0	0	0	0	0	1	1	3	0	1	3	3	0	1	6	1	3	1
IA4	M	Enriched	4	4	#00077E81BA	8	-0.835167	-0.789	-0.658827	-0.881835	-0.8995	-0.890668	0	0	1	1	0	143	110	107	173	154	527	402	194	268	167	0	0	0	0	0	0	0	0	0	0	0	0	0	0	0	0	0	0	0	0	0	0
IA5	M	Enriched	4	5	#00077E7898	8	-0.523167	-0.568611	-0.713178	-0.726581	-0.774744	-0.750662	0	1	2	1	1	18	29	56	61	64	98	98	161	285	158	0	0	0	0	0	0	0	0	0	0	0	0	0	0	0	0	0	0	0	0	0	0
IA6	M	Enriched	4	6	#00077E8D56	8	-0.0116531	0.635763	0.759676	0.867748	0.847671	0.85771	27	69	67	85	68	22	7	2	1	1	354	204	158	96	95	1	0	0	1	0	0	1	0	0	0	1	1	0	2	3	1	1	1	3	3	1	2
IA7	M	Enriched	4	7	#00077E7661	8	-0.191914	0.38252	0.527695	0.799301	0.843194	0.821248	14	56	53	82	102	23	12	5	1	1	211	149	96	73	106	0	0	0	0	0	0	0	1	0	0	1	3	0	0	0	1	1	0	0	1	2	1
IA8	M	Enriched	4	8	#00077E7BFA	8	-0.729506	-0.863333	-0.939833	-0.917	-0.933167	-0.925083	1	0	0	0	0	57	97	122	153	205	172	272	527	424	267	0	1	0	0	0	0	0	0	0	0	0	0	0	0	0	0	0	0	0	0	0	0
IB1	M	Enriched	4	9	#00077E81DF	8	-0.905	-0.669119	-0.607381	0.203197	0.709667	0.456432	0	9	12	62	75	72	61	58	26	5	536	504	584	189	266	0	0	0	0	0	0	0	0	0	0	0	0	0	0	0	0	0	0	0	0	0	0
IB2	M	Enriched	4	10	#00077E77C3	8	-0.8315	-0.774333	-0.899333	-0.896333	-0.8805	-0.888417	0	0	0	0	0	64	82	85	82	85	355	211	242	255	186	0	0	0	0	0	0	0	0	0	0	0	0	0	0	0	0	0	0	0	0	0	0
IB3	M	Enriched	4	11	#00077E8192	8	-0.500272	-0.28219	-0.716823	-0.309249	0.69347	0.192111	6	6	4	20	52	35	15	58	37	3	237	227	247	459	282	2	0	0	0	0	0	0	0	0	0	0	0	0	2	0	0	1	0	0	0	0	0
IB4	M	Enriched	4	12	#00077E8276	8	-0.596571	-0.859333	-0.881	-0.81451	-0.923833	-0.869171	2	0	0	2	0	33	44	52	67	102	312	308	257	235	352	0	0	0	2	0	0	0	0	0	0	0	0	0	0	0	0	0	0	0	0	0	0
IB5	M	Enriched	4	13	#00077E76D9	8	-0.441201	-0.539333	-0.609833	-0.735867	-0.8485	-0.792184	3	0	0	1	0	26	20	25	58	85	132	96	146	196	195	1	0	0	0	0	2	0	0	0	0	0	0	0	0	0	0	0	0	0	0	0	0
IB6	M	Enriched	4	14	#00077E76AA	8	-0.374065	0.450621	0.686429	0.7065	0.681829	0.694165	13	36	54	36	42	38	8	9	0	1	267	207	116	103	81	0	0	4	2	2	2	0	0	1	0	0	0	0	0	0	0	1	0	1	0	0	0
IB7	M	Enriched	4	15	#00077E7749	8	-0.505864	-0.369227	-0.623667	-0.7975	-0.887833	-0.842667	1	1	0	0	0	21	10	35	65	104	101	139	236	213	173	0	0	0	1	0	0	0	0	0	0	0	0	0	0	0	0	0	0	0	0	0	0
IB8	M	Enriched	4	16	#00077E7740	8	-0.593167	-0.767833	-0.668167	-0.8	-0.871667	-0.835833	0	0	0	0	0	22	47	55	74	97	143	188	229	159	220	0	0	0	0	0	0	0	0	0	0	0	0	0	0	0	0	0	0	0	0	0	0
I25	M	Standard	5	1	#00077E77B4	8	-0.547944	0.325685	0.740235	0.869	0.852667	0.853272	3	14	71	92	85	33	4	2	0	0	287	204	174	104	57	0	1	0	0	0	0	0	0	0	0	0	0	0	0	0	0	1	0	0	0	0	0
I26	M	Standard	5	4	#00077E7798	8	-0.271889	-0.395167	-0.4865	-0.536833	-0.372683	-0.454758	1	0	0	0	8	5	6	14	19	34	37	14	179	165	175	0	0	0	0	1	0	0	0	0	0	0	0	0	0	0	0	0	0	0	0	0	0
I27	M	Standard	5	5	#00077E776D	8	-0.385389	-0.492035	-0.632019	-0.548009	-0.395679	-0.471844	3	3	1	11	21	15	35	44	65	57	124	171	153	198	243	1	0	0	0	0	0	0	0	0	0	0	0	0	0	1	0	0	0	0	1	0	0
I28	M	Standard	5	8	#00077E7746	8	-0.335167	-0.47591	0.557	0.476877	0.742239	0.609558	4	5	49	62	76	16	32	7	11	2	120	181	73	45	60	4	0	0	0	0	0	0	0	0	0	0	0	0	0	0	0	0	0	0	0	0	0
I29	M	Standard	5	9	#00077E8350	8	-0.584778	0.0735	0.634355	0.813	0.812167	0.812583	7	15	56	58	37	41	10	5	0	0	249	208	166	113	113	0	3	0	4	0	0	0	0	0	0	0	0	0	0	0	0	0	0	0	0	0	0
I30	M	Standard	5	12	#00077E8436	8	-0.633306	-0.335371	0.651696	0.805162	0.72571	0.765436	5	17	42	61	72	44	45	4	5	5	261	256	185	142	111	0	0	3	0	0	0	1	0	0	0	1	0	0	0	0	0	0	0	0	0	0	0
I31	M	Standard	5	13	#00077E7570	8	-0.217626	-0.226422	-0.336056	-0.723201	-0.835	-0.7791	11	5	8	1	0	18	12	22	72	90	171	146	154	197	157	0	3	2	1	1	0	2	0	0	0	0	0	0	0	0	0	0	0	2	0	0	0
I32	M	Standard	5	16	#00077E82C2	8	-0.295929	-0.293222	-0.151611	-0.305722	-0.524667	-0.415194	1	1	2	1	0	6	5	4	5	13	37	106	65	87	120	0	0	0	0	0	0	0	0	0	0	0	0	0	0	1	0	0	0	0	0	0	0
I33	M	Standard	6	1	#00077E8123	8	0	0	-0.389218	-0.444833	-0.4	-0.422417	0	0	1	0	0	0	0	12	11	8	10	15	64	95	61	0	0	0	0	0	0	0	0	0	0	0	0	0	0	0	0	0	0	0	0	0	0
I34	M	Standard	6	4	#00077E790D	8	0.162278	-0.245722	-0.262167	-0.123157	-0.134927	-0.129042	8	1	9	21	37	4	5	27	30	41	102	153	284	218	324	1	0	1	1	0	0	0	0	1	0	2	0	0	0	0	0	0	0	0	2	0	0
I35	M	Standard	6	5	#00077E77A9	8	0.125444	-0.240519	-0.534263	-0.599167	-0.690167	-0.644667	4	4	2	0	0	2	14	31	37	42	46	127	164	157	162	0	0	0	0	0	0	1	0	0	0	0	0	0	1	0	2	0	0	0	0	0	0
I36	M	Standard	6	8	#00077EAC64	8	-0.346167	-0.5005	-0.4055	-0.519667	-0.623833	-0.57175	1	0	0	0	0	7	12	7	17	43	36	58	45	87	172	0	0	1	0	0	0	0	0	0	0	0	0	0	0	0	0	0	0	0	0	0	0
I37	M	Standard	6	9	#00077E7792	8	-0.488167	-0.0447821	-0.182944	-0.176731	-0.378106	-0.277418	0	11	7	9	6	14	15	14	17	35	97	107	72	91	136	0	0	0	0	0	0	0	0	0	0	0	0	0	0	0	0	0	0	0	0	0	0
I38	M	Standard	6	12	#00077E8380	8	-0.0463571	-0.537158	-0.329	-0.781082	-0.8055	-0.793291	30	4	6	5	0	26	34	24	62	51	140	136	124	213	204	4	1	10	6	5	0	0	1	1	0	0	0	0	1	0	0	0	0	0	0	0	0
I39	M	Standard	6	13	#00077E813C	8	0	-0.353	-0.390833	0.103423	-0.801919	-0.349248	0	0	0	8	3	0	2	4	5	124	12	30	63	97	351	0	0	0	0	0	0	0	0	0	0	0	0	0	0	0	0	0	0	0	0	0	0
I40	M	Standard	6	16	#00077E7607	8	-0.713649	-0.674037	-0.765154	-0.726341	-0.781222	-0.753781	1	2	1	1	1	46	43	53	45	59	221	186	128	134	101	0	0	0	0	0	0	0	0	0	0	0	0	0	1	0	0	0	0	0	0	0	0
I41	M	Standard	7	1	#00077E75E2	8	-0.382667	-0.3555	0	0.00766667	0	0.00766667	0	0	0	1	0	5	1	0	1	0	20	42	31	57	36	0	0	0	0	0	0	0	0	0	0	0	0	0	0	0	0	0	0	0	0	0	0
I42	M	Standard	7	4	#00077E77B7	8	-0.380889	-0.398333	-0.166167	-0.348833	-0.249722	-0.299278	1	0	2	0	1	14	4	6	1	5	161	104	52	62	66	0	0	0	0	0	0	0	0	0	0	0	0	0	0	0	0	0	0	0	0	0	1
I43	M	Standard	7	5	#00077E7933	8	-0.142278	-0.668667	-0.6735	-0.867833	-0.841667	-0.85475	3	0	0	0	0	6	33	58	93	98	111	283	366	422	333	0	2	0	0	0	0	0	0	0	1	0	0	0	0	0	0	0	0	0	0	0	0
I44	M	Standard	7	8	#00077E99F6	8	-0.358222	-0.6135	-0.675456	-0.167891	0.588386	0.210248	3	0	1	20	58	15	28	37	29	11	160	201	153	107	91	0	0	0	1	0	0	1	0	0	0	0	0	0	0	1	0	0	0	0	0	0	0
I45	M	Standard	7	9	#00077E8153	8	-0.00285897	-0.595384	-0.80345	-0.729828	-0.839051	-0.78444	28	9	4	4	2	24	70	129	120	147	185	229	248	231	270	2	5	6	6	3	0	0	0	0	0	0	6	0	0	0	0	0	0	0	0	0	0
I46	M	Standard	7	12	#00077E9A5B	8	-0.270333	-0.397167	-0.380056	0.0757381	-0.207373	-0.0658172	1	0	3	9	6	7	5	15	5	11	94	32	79	154	204	1	0	0	0	0	0	0	0	0	0	0	0	0	0	0	0	0	0	0	0	0	0
I47	M	Standard	7	13	#00077E99D1	8	-0.611667	-0.786833	-0.678	-0.711333	-0.75285	-0.732091	0	0	0	0	5	20	63	45	43	77	252	246	315	134	321	0	0	0	0	0	0	0	0	0	0	0	0	0	0	0	0	0	0	0	0	0	0
I48	M	Standard	7	16	#00077E92D1	8	-0.367333	-0.383333	-0.419667	-0.592631	-0.768833	-0.680732	0	0	0	1	0	3	4	5	32	55	5	28	64	178	297	0	0	0	0	0	0	0	0	0	0	0	0	0	0	0	0	0	0	0	0	0	0
I49	M	Standard	8	1	#00077E995A	8	-0.0252037	-0.222857	-0.204278	-0.0637037	-0.085803	-0.0747534	4	6	6	8	10	5	15	12	10	12	60	78	84	99	79	0	2	0	0	0	0	0	0	0	0	0	0	0	0	0	0	0	0	0	2	0	0
I50	M	Standard	8	4	#00077E7863	8	-0.677308	-0.413629	-0.280348	-0.198174	-0.174984	-0.186579	4	26	27	37	42	61	72	72	80	65	285	207	138	188	192	0	0	0	0	0	1	0	0	0	0	0	0	0	0	3	0	0	0	0	0	0	0
	M	Standard	1	1	#00077e9609	9	-0.366515	-0.67135	-0.799833	-0.8475	-0.933	-0.89025	9	3	0	0	0	24	46	50	35	45	90	220	177	128	132	0	6	0	0	2	0	0	0	0	0	0	0	0	0	0	0	0	0	0	0	0	0
	M	Standard	1	4	#00077e843b	9	-0.333548	-0.344394	-0.382611	-0.496631	-0.773667	-0.635149	1	1	1	2	0	13	10	11	45	72	41	115	82	199	238	0	0	0	0	0	0	0	0	0	0	0	0	0	0	0	0	0	0	1	0	0	0
	M	Standard	1	5	#00077e8fc3	9	-0.650722	-0.687167	-0.565902	-0.073269	0.271389	0.0990599	3	0	6	25	41	42	36	45	32	19	286	163	209	125	134	0	0	0	0	0	0	0	0	0	0	1	0	0	0	0	0	1	0	1	0	0	0
	M	Standard	1	8	#00077e8426	9	-0.566833	-0.373253	0.583377	0.830333	0.66807	0.749202	4	7	80	77	79	46	26	12	0	7	190	124	153	113	118	0	0	0	0	0	0	0	0	0	2	0	0	2	0	0	0	0	0	0	0	0	0
	M	Standard	1	9	#00077e943c	9	-0.494227	-0.340029	-0.0284494	0.175874	-0.211177	-0.0176513	3	22	48	64	36	30	41	41	34	47	249	318	185	167	168	0	0	1	0	1	0	0	0	0	0	0	1	0	0	0	0	0	0	0	0	0	0
	M	Standard	1	12	#00077e7c73	9	-0.3735	-0.624833	-0.588298	-0.812333	-0.833333	-0.822833	0	0	1	0	0	5	25	32	81	98	61	153	224	242	130	0	0	0	0	0	0	0	0	0	0	0	0	0	0	0	0	0	0	0	0	0	0
	M	Standard	1	13	#00077E9D0C	9	-0.014	0.0568333	-0.25519	-0.449008	-0.0845	-0.266754	2	10	6	2	11	2	6	15	19	14	77	92	127	96	109	0	0	0	0	0	0	2	0	0	0	0	0	0	0	0	0	0	0	0	0	0	0
	M	Standard	1	16	#00077e904c	9	-0.437714	-0.706143	-0.893631	-0.881247	-0.803196	-0.842221	1	1	1	2	8	13	69	101	122	84	177	196	276	285	276	0	0	0	0	0	0	1	0	0	0	0	0	0	0	0	0	0	0	0	0	0	0
	M	Standard	2	1	#00077e830a	9	-0.501963	-0.757	-0.735667	-0.770167	-0.858333	-0.81425	2	0	0	0	0	34	50	61	73	63	104	263	174	219	146	0	0	0	0	0	1	0	0	0	0	0	0	0	0	0	0	0	0	0	0	0	0
	M	Standard	2	4	#00077e849b	9	-0.74	-0.815833	-0.892833	-0.511362	-0.364444	-0.437903	0	0	0	2	7	71	81	87	21	23	370	262	278	104	100	0	0	0	0	0	0	0	0	0	0	0	0	0	0	0	0	0	0	0	0	0	0
	M	Standard	2	5	#00077e9d70	9	-0.7635	-0.867	-0.886859	-0.874212	-0.852126	-0.863169	0	0	1	1	1	69	115	148	175	164	441	319	166	270	196	0	0	0	0	0	0	0	0	0	0	0	0	0	0	0	0	0	0	0	0	0	0
	M	Standard	2	8	#00077e76ee	9	-0.568474	0.530416	0.863667	0.827798	0.867333	0.847566	5	97	119	93	74	46	14	0	2	0	173	157	123	108	106	2	1	0	0	0	1	0	0	0	0	0	0	1	0	0	0	0	0	0	0	0	0
	M	Standard	2	9	#00077e772f	9	-0.491667	-0.696333	-0.707667	-0.761833	-0.861	-0.811417	2	0	0	0	0	30	37	50	60	91	199	232	201	157	249	0	0	0	0	1	0	0	0	0	1	0	0	0	0	0	0	0	0	0	0	0	0
	M	Standard	2	12	#00077e8479	9	-0.530833	-0.145444	-0.383762	-0.460617	-0.0537063	-0.257162	0	2	3	2	10	17	4	18	25	11	86	94	126	179	85	0	0	0	0	0	0	0	0	0	0	0	0	0	0	0	0	0	0	0	0	0	0
	M	Standard	2	13	#00077e84a9	9	-0.639	-0.178971	0.190013	0.353481	0.451991	0.402736	0	12	19	61	34	31	17	7	11	4	189	142	115	101	104	0	0	0	0	0	0	0	0	0	0	0	0	0	0	0	0	0	0	0	0	0	0
	M	Standard	2	16	#00077e819a	9	-0.736656	-0.262752	-0.116595	-0.0490526	0.0715298	0.0112386	4	28	42	35	58	58	66	79	60	65	239	210	228	151	196	0	1	0	1	1	1	0	0	0	0	0	0	0	0	0	0	0	0	0	0	0	0
	M	Standard	3	1	#00077e8b15	9	-0.039037	-0.195024	-0.306833	-0.7545	-0.743	-0.74875	4	4	3	0	0	5	10	17	72	58	57	99	92	207	162	0	0	0	0	0	0	0	0	2	0	0	0	0	0	2	0	0	0	0	0	0	0
	M	Standard	3	4	#00077e8dcd	9	-0.304471	-0.529592	-0.398378	-0.165411	-0.120365	-0.142888	4	8	24	36	39	13	43	58	61	50	129	209	187	119	75	0	1	0	0	1	0	0	0	0	0	0	0	1	0	0	0	0	0	0	1	0	0
	M	Standard	3	5	#00077e91e9	9	-0.494667	-0.7195	-0.679833	-0.789	-0.788	-0.7885	0	0	0	0	0	18	39	36	72	71	104	222	173	221	224	0	0	0	0	0	0	0	0	0	0	0	0	0	0	0	0	0	0	0	0	0	0
	M	Standard	3	8	#00077e933c	9	-0.694279	-0.487738	0.280667	0.772514	0.857379	0.814947	6	13	44	44	54	68	43	20	2	1	246	219	111	171	86	0	2	2	1	0	0	0	0	1	0	0	0	0	0	0	0	0	0	0	0	0	0
	M	Standard	3	9	#00077e91a9	9	-0.319254	-0.258254	-0.61155	-0.302556	-0.388377	-0.345466	6	6	4	2	3	17	17	53	10	20	136	196	185	92	85	0	0	0	0	2	0	0	0	0	0	0	0	0	0	3	1	0	0	0	0	0	0
	M	Standard	3	12	#00077e8126	9	-0.45213	-0.241278	-0.512103	-0.614426	-0.726367	-0.670397	1	7	6	6	1	17	14	33	48	58	94	142	223	237	244	0	0	1	0	0	0	0	0	0	0	0	0	0	0	0	0	0	0	0	0	0	0
	M	Standard	3	13	#00077e934f	9	-0.548577	-0.692912	-0.816	-0.929	-0.716629	-0.822814	5	3	0	0	7	32	54	87	108	50	248	353	384	467	494	3	0	2	0	0	0	0	0	0	0	0	0	0	0	0	0	0	0	0	0	0	0
	M	Standard	3	16	#00077e8326	9	-0.727833	-0.717333	-0.8035	-0.81	-0.874167	-0.842083	0	0	0	0	0	42	50	67	63	91	143	184	129	166	186	0	0	0	0	0	0	0	0	0	0	0	0	0	0	0	0	0	0	0	0	0	0
	M	Enriched	4	1	#00077e9e24	9	-0.558778	-0.746078	-0.924833	-0.924833	-0.886333	-0.905583	4	4	0	0	0	44	75	86	89	61	219	311	200	150	159	0	0	0	0	0	0	0	1	0	1	0	0	0	0	0	0	0	0	2	0	0	0
	M	Enriched	4	2	#00077e9844	9	-0.0278226	0.0574045	0.499132	0.675927	0.818193	0.74706	70	58	126	92	116	54	45	26	9	3	311	149	115	157	106	0	3	8	0	4	0	2	5	2	3	2	5	0	2	2	6	3	2	1	1	5	3
	M	Enriched	4	3	#00077e93eb	9	-0.384436	-0.258667	0.55671	0.745667	0.887667	0.816667	4	12	40	54	79	22	28	6	0	0	265	208	248	185	200	2	0	1	0	0	0	0	0	0	0	0	1	0	0	0	0	0	0	0	0	0	0
	M	Enriched	4	4	#00077e9c94	9	-0.446971	0.587259	0.767333	0.790333	0.529167	0.65975	8	40	38	38	19	26	5	2	0	0	208	109	74	107	118	0	0	0	0	0	0	0	0	0	0	0	1	1	0	1	0	0	0	0	2	0	3
	M	Enriched	4	5	#00077e92ff	9	-0.243423	0.520071	0.894667	0.877794	0.903333	0.890564	25	59	105	96	98	40	11	0	1	0	278	151	168	134	105	0	3	0	4	6	0	0	0	3	0	0	1	0	0	0	0	0	0	0	0	0	4
	M	Enriched	4	6	#00077e8b7f	9	0.310476	0.451	0.212	0.502926	0.428325	0.465626	55	83	19	40	64	15	17	6	5	18	302	140	121	212	138	1	3	0	0	0	0	0	0	0	0	1	3	6	5	5	4	3	3	2	6	0	3
	M	Enriched	4	7	#00077e948d	9	-0.717289	-0.88073	-0.946	-0.875667	-0.932333	-0.904	2	1	0	0	0	74	83	104	73	151	411	372	312	205	201	0	0	1	1	0	0	0	0	0	0	0	0	0	0	0	0	0	0	0	0	0	0
	M	Enriched	4	8	#00077e928b	9	-0.221143	0.508994	0.7605	0.820222	0.85761	0.838916	30	91	75	92	70	41	15	5	4	1	219	103	106	99	75	6	1	0	1	0	0	0	0	0	0	0	3	2	0	0	2	2	0	2	0	2	1
	M	Enriched	4	9	#00077e939c	9	-0.665478	-0.072859	0.577473	0.628117	0.708421	0.668269	8	28	44	57	52	54	24	5	4	1	325	248	145	208	152	0	3	1	0	0	0	0	0	0	2	0	0	0	0	1	0	1	0	0	0	0	0
	M	Enriched	4	10	#00077e9d1a	9	-0.311051	0.593392	0.665696	0.577157	0.630583	0.60387	17	74	63	56	57	35	11	6	10	7	267	119	67	70	92	1	1	0	0	0	0	0	0	0	0	0	0	0	0	0	1	1	5	1	1	3	1
	M	Enriched	4	11	#00077e84b2	9	-0.744333	-0.824	-0.8295	-0.42303	-0.458944	-0.440987	0	0	0	21	23	61	82	96	68	73	270	223	151	120	67	0	0	0	0	0	0	0	0	0	0	0	0	0	0	0	0	0	0	0	0	0	0
	M	Enriched	4	12	#00077e8407	9	-0.233019	-0.510333	-0.667775	-0.8615	-0.532333	-0.696917	4	6	6	2	13	14	54	79	123	87	158	248	248	280	167	1	1	1	0	0	0	0	0	0	0	0	0	0	0	1	0	0	0	0	0	0	0
	M	Enriched	4	13	#00077e9ffb	9	-0.214848	-0.0625	0.430095	0.755005	0.795705	0.775355	3	11	48	68	49	8	11	8	1	3	145	115	142	84	105	0	3	0	0	0	0	0	0	0	0	0	0	0	0	0	0	0	0	0	0	0	0
	M	Enriched	4	14	#00077e9033	9	-0.587038	-0.332	-0.119082	0.403167	0.658184	0.530675	8	24	27	44	55	45	40	32	11	3	257	180	96	88	92	0	2	0	0	0	0	0	0	0	4	0	0	0	0	0	0	1	0	0	0	0	0
	M	Enriched	4	15	#00077e916a	9	-0.755839	0.587311	0.652026	0.814944	0.822417	0.818681	4	88	87	94	63	59	9	8	2	1	411	178	154	162	149	0	0	0	0	0	0	0	0	0	0	0	0	0	0	0	0	0	0	0	0	0	3
	M	Enriched	4	16	#00077e84ab	9	-0.736994	-0.753381	0.353138	0.826538	0.9185	0.872519	15	7	60	49	49	91	91	22	3	0	334	354	231	155	181	2	6	4	0	3	0	0	0	0	0	0	0	0	0	0	0	0	0	0	0	0	0
	M	Standard	5	1	#00077e90b3	9	-0.631333	-0.314302	-0.614722	-0.554423	-0.475026	-0.514725	0	8	2	7	7	16	19	46	45	31	142	104	110	142	74	0	0	0	0	0	0	0	0	0	0	0	0	0	0	0	0	0	0	0	0	0	0
	M	Standard	5	4	#00077e994a	9	-0.194611	-0.4605	-0.379284	-0.502389	-0.495667	-0.499028	3	1	1	1	0	6	19	16	23	21	62	44	56	81	66	1	0	0	0	0	0	0	0	0	0	0	0	2	0	0	0	0	0	0	0	0	0
	M	Standard	5	5	#00077e8fb1	9	-0.806877	-0.533383	-0.0972943	0.325924	0.763498	0.544711	6	13	42	53	68	85	61	52	26	3	399	272	143	150	105	0	4	0	2	0	0	0	0	0	0	0	0	0	0	0	0	0	0	0	0	0	0
	M	Standard	5	8	#00077e819c	9	-0.18213	0.00466667	-0.296595	-0.273515	-0.259	-0.266258	9	1	2	3	2	14	1	12	8	8	82	57	49	92	123	9	0	0	0	0	0	0	0	0	0	0	0	0	0	0	0	0	0	0	0	0	0
	M	Standard	5	9	#00077e978a	9	-0.675096	-0.636175	-0.773667	-0.728833	-0.775333	-0.752083	4	6	0	0	0	62	57	49	35	49	303	222	184	198	179	0	1	0	0	0	3	0	0	0	0	0	0	0	0	0	0	0	0	0	0	0	0
	M	Standard	5	12	#00077e8d87	9	-0.613907	-0.871883	-0.875667	-0.853	-0.934333	-0.893667	4	2	0	0	0	41	132	104	93	100	268	287	306	194	235	0	0	3	0	0	0	0	0	0	0	0	0	0	1	0	0	0	0	0	0	0	0
	M	Standard	5	13	#00077e8dce	9	-0.579718	-0.710348	-0.592264	-0.390905	-0.362833	-0.376869	9	3	3	13	11	49	66	50	43	33	201	327	244	80	64	0	5	0	0	0	0	0	0	0	4	0	0	0	0	0	0	0	0	0	0	0	0
	M	Standard	5	16	#00077e94ef	9	-0.115444	-0.0725	-0.447833	-0.415	-0.516833	-0.465917	1	2	0	0	0	2	3	9	10	16	67	45	68	107	139	0	1	0	0	0	0	0	0	0	0	0	0	0	0	0	0	0	0	0	0	0	0
	M	Standard	6	1	#00077e99bf	9	-0.6835	-0.711667	-0.7865	-0.769	-0.830333	-0.799667	0	0	0	0	0	32	40	61	61	79	150	162	85	137	80	0	0	0	0	0	0	0	0	0	0	0	0	0	0	0	0	0	0	0	0	0	0
	M	Standard	6	4	#00077e8b63	9	-0.390333	-0.413	-0.453167	-0.545833	-0.490167	-0.518	0	0	0	0	0	4	4	22	30	15	54	80	35	116	99	0	0	0	0	0	0	0	0	0	0	0	0	0	0	0	0	0	0	0	0	0	0
	M	Standard	6	5	#00077e97b2	9	-0.426231	-0.408333	-0.618833	-0.12573	-0.308261	-0.216995	16	4	3	15	20	49	21	37	22	33	278	191	151	177	190	1	0	3	2	0	0	0	0	0	0	0	0	0	0	0	0	1	1	0	2	4	2
	M	Standard	6	8	#00077e8e6c	9	-0.652379	-0.53053	0.0516296	0.112447	0.045803	0.0791252	8	14	49	47	48	50	53	41	29	40	273	185	89	49	93	2	2	0	3	0	0	0	0	0	1	0	0	0	0	0	0	0	0	0	0	0	0
	M	Standard	6	9	#00077e918b	9	-0.802333	-0.845667	-0.862	-0.753579	-0.8745	-0.814039	0	0	0	5	0	57	91	81	90	123	331	307	218	271	182	0	0	0	0	0	0	0	0	0	0	0	0	0	0	0	0	0	0	0	0	0	0
	M	Standard	6	12	#00077e77e1	9	-0.733368	-0.858167	-0.860667	-0.738091	-0.848667	-0.793379	4	0	2	1	0	73	87	123	87	83	289	329	223	198	178	2	1	0	0	0	0	0	0	1	0	0	0	0	0	0	0	0	0	0	0	0	0
	M	Standard	6	13	#00077e9f03	9	-0.5525	-0.644622	-0.787867	-0.764167	-0.844167	-0.804167	0	2	1	0	0	20	47	58	60	83	141	340	180	110	159	0	0	0	0	0	0	0	0	0	0	0	0	0	0	0	0	0	0	0	0	0	0
	M	Standard	6	16	#00077e9398	9	-0.246111	-0.0563406	0.0317511	0.286206	0.481254	0.38373	9	24	48	67	81	18	22	29	22	14	90	167	110	115	80	0	0	0	0	0	3	0	0	1	0	5	0	0	0	0	0	0	0	0	0	0	0
	M	Standard	7	1	#00077e83c4	9	-0.148259	0.115611	0.0902424	-0.118837	-0.255889	-0.187363	23	16	14	16	17	22	8	8	25	31	112	84	62	74	85	0	3	0	0	3	6	0	0	0	7	0	2	0	0	0	0	0	0	0	0	0	0
	M	Standard	7	4	#00077e959f	9	-0.547667	-0.416333	-0.68	-0.447296	0.0118922	-0.217702	0	0	0	1	8	21	7	54	17	9	148	151	171	89	70	0	0	0	0	0	0	0	0	0	0	0	0	0	0	0	0	0	0	0	0	0	0
	M	Standard	7	5	#00077e929a	9	-0.528428	-0.562397	0.319833	0.677745	0.797316	0.73753	4	5	31	77	94	33	47	9	4	1	230	249	115	108	75	0	0	0	0	0	0	0	0	0	0	0	0	3	0	1	0	0	0	0	0	0	0
	M	Standard	7	8	#00077e8f7a	9	-0.525278	-0.102408	0.1245	0.090451	0.331907	0.211179	16	34	42	46	56	59	49	33	39	23	289	251	181	126	94	3	4	7	1	1	0	0	0	0	0	0	0	0	0	0	0	0	0	0	0	0	0
	M	Standard	7	9	#00077e9216	9	-0.461453	0.2756	0.536113	0.647769	0.712673	0.680221	13	55	83	70	78	44	28	14	3	5	257	181	129	143	160	0	0	0	0	0	0	1	0	1	3	1	1	0	1	0	2	0	0	0	1	2	0
	M	Standard	7	12	#00077e835c	9	-0.482167	-0.579333	-0.728	-0.763333	-0.817	-0.790167	0	0	0	0	0	11	22	56	73	111	104	172	246	303	390	0	0	0	0	0	0	0	0	0	0	0	0	0	0	0	0	0	0	0	0	0	0
	M	Standard	7	13	#00077e8469	9	-0.563491	-0.0190159	0.467317	0.813154	0.811808	0.812481	6	37	99	173	131	51	47	23	6	2	307	256	166	111	241	0	0	6	0	0	0	0	0	0	0	0	0	0	0	0	0	0	0	0	0	0	0
	M	Standard	7	16	#00077e957b	9	-0.477514	-0.232372	0.445962	0.509167	0.760303	0.634735	1	8	42	40	52	22	18	10	10	3	205	176	109	127	126	0	1	0	0	0	0	0	0	0	0	0	0	0	0	0	0	0	0	0	0	0	0
	M	Standard	8	1	#00077e9d79	9	0	-0.0216667	-0.1695	-0.343086	-0.578	-0.460543	0	4	2	7	4	0	4	6	26	36	15	11	58	257	148	0	0	0	0	0	0	0	0	0	0	0	0	0	0	0	0	0	0	0	0	0	0
	M	Standard	8	4	#00077e91fc	9	-0.501167	-0.375093	-0.853167	-0.865167	-0.92	-0.892583	1	1	0	0	0	24	8	79	120	152	151	214	376	405	271	0	0	0	0	0	0	1	0	0	0	0	0	0	0	0	0	0	0	0	0	0	0
	M	Standard	1	1	#00077e6b83	10	-0.716964	0.480851	0.805266	0.860048	0.852971	0.856509	4	77	130	137	112	70	18	4	3	2	469	231	75	83	88	0	0	0	0	0	0	0	0	0	0	0	0	1	0	0	0	1	2	0	0	0	0
	M	Standard	1	4	#00077e9273	10	-0.774631	-0.893333	-0.897667	-0.874667	-0.9105	-0.892583	4	0	0	0	0	90	107	102	115	125	307	320	196	142	318	0	0	0	0	0	0	0	0	2	0	0	0	0	0	0	2	0	0	0	0	0	0
	M	Standard	1	5	#00077e95f9	10	-0.3915	-0.318429	-0.0626667	-0.354737	-0.560463	-0.4576	0	1	7	3	2	4	6	9	16	34	42	83	92	76	152	0	0	0	0	0	0	0	0	0	0	0	0	0	0	0	0	0	0	0	0	0	0
	M	Standard	1	8	#00077e8473	10	-0.754623	-0.0726111	0.329333	0.372333	0.445	0.408667	1	22	30	33	33	37	26	10	7	7	181	85	74	62	63	0	0	0	0	0	0	0	0	0	0	1	0	0	0	0	0	0	0	0	0	0	0
	M	Standard	1	9	#00077e92ad	10	-0.440889	-0.556412	-0.714333	0.0373478	-0.201954	-0.082303	5	4	5	21	12	25	45	75	25	35	207	339	296	164	91	0	1	1	3	0	0	0	0	0	0	0	0	0	0	0	0	0	0	0	0	0	0
	M	Standard	1	12	#00077e93b2	10	-0.921	-0.969333	-0.953333	-0.906167	-0.9435	-0.924833	0	0	0	0	0	80	133	174	179	189	629	720	587	206	363	0	0	0	0	0	0	0	0	0	0	0	0	0	0	0	0	0	0	0	0	0	0
	M	Standard	1	13	#00077e9e74	10	-0.86224	-0.881821	-0.478145	0.272451	0.594046	0.433249	2	2	8	28	50	80	109	54	13	8	473	426	310	223	290	1	0	0	0	0	0	1	0	0	0	0	0	0	0	0	0	0	0	0	0	0	0
	M	Standard	1	16	#00077e9728	10	-0.568463	-0.527742	-0.367024	-0.644112	0.150335	-0.246888	7	9	20	13	49	38	46	50	60	30	186	234	303	218	146	0	0	0	2	0	0	0	3	0	0	0	0	0	0	1	0	0	0	0	0	0	1
	M	Standard	2	1	#00077e89bf	10	-0.466508	-0.574197	-0.848676	-0.838833	-0.840833	-0.839833	2	5	2	0	0	19	34	67	53	47	149	232	211	141	130	0	0	0	0	0	0	0	0	0	2	0	0	0	0	0	0	0	0	0	0	0	0
	M	Standard	2	4	#00077e8415	10	-0.135504	0.110225	0.307444	0.676023	0.739498	0.70776	46	72	68	81	68	45	43	34	6	3	222	104	270	115	135	1	0	0	2	7	6	0	6	4	1	3	0	0	0	1	3	3	2	0	3	0	3
	M	Standard	2	5	#00077e8413	10	-0.503667	-0.195927	-0.426951	-0.114465	-0.0517778	-0.0831213	2	41	22	24	37	30	52	63	33	38	229	338	337	136	230	0	0	0	1	0	0	0	1	0	0	0	0	0	0	0	0	0	0	0	0	0	0
	M	Standard	2	8	#00077e9e7d	10	-0.3785	-0.454991	-0.0496228	-0.247136	-0.254778	-0.250957	0	2	10	8	7	3	17	9	19	23	36	106	130	113	122	0	0	0	0	0	0	0	0	0	0	0	0	0	0	0	0	0	0	0	0	0	0
	M	Standard	2	9	#00077e8bfc	10	-0.5785	-0.774833	-0.8135	-0.799667	-0.8035	-0.801583	0	0	0	0	0	43	73	78	89	90	309	381	311	211	235	0	0	0	0	0	0	0	0	0	0	0	0	0	0	0	0	0	0	0	0	0	0
	M	Standard	2	12	#00077e9d47	10	-0.738581	-0.765974	-0.877333	-0.761245	-0.873321	-0.817283	1	4	0	4	1	61	61	52	45	53	345	250	230	260	135	0	0	0	0	1	0	0	0	0	0	0	0	0	0	0	0	0	0	0	0	0	0
	M	Standard	2	13	#00077e8ce6	10	-0.0558261	-0.356796	-0.615	-0.436087	-0.628333	-0.53221	11	1	0	1	0	12	17	31	20	34	89	143	213	135	129	0	3	0	3	0	0	0	0	0	0	0	0	0	5	0	0	0	0	0	0	0	0
	M	Standard	2	16	#00077e9263	10	-0.7485	-0.8385	-0.804	-0.806	-0.769703	-0.787852	0	0	0	0	1	52	60	84	75	81	233	239	252	176	200	0	0	0	0	0	0	0	0	0	0	0	0	0	0	0	0	0	0	0	0	0	0
	M	Standard	3	1	#00077e8b8e	10	-0.469284	-0.630167	-0.718333	-0.839	-0.824203	-0.831602	1	1	0	0	5	16	39	58	64	86	113	193	195	277	275	0	0	0	0	0	0	0	0	0	0	0	0	0	0	1	0	0	0	0	0	0	0
	M	Standard	3	4	#00077e8ffa	10	-0.498	-0.493667	-0.558333	-0.704	-0.775833	-0.739917	0	0	0	0	0	15	20	19	54	84	66	63	149	141	199	0	0	0	0	0	0	0	0	0	0	0	0	0	0	0	0	0	0	0	0	0	0
	M	Standard	3	5	#00077e8d86	10	-0.507881	-0.665833	-0.880167	-0.850333	-0.789667	-0.82	2	1	0	0	0	26	39	75	52	40	92	202	279	263	119	1	0	0	0	0	0	0	0	0	0	0	0	0	0	0	1	0	0	0	0	0	0
	M	Standard	3	8	#00077ea02c	10	-0.243167	-0.341093	-0.208667	-0.0664744	0.232621	0.0830734	1	1	3	6	9	4	8	9	7	2	62	83	160	46	48	1	0	0	0	0	0	0	0	0	0	0	0	0	0	0	0	0	0	0	0	0	0
	M	Standard	3	9	#00077e8334	10	-0.577667	-0.663682	-0.664	-0.142176	0.388187	0.123006	0	4	0	36	53	25	51	43	38	13	141	224	192	140	143	0	0	0	0	0	0	0	0	0	0	0	0	0	0	0	0	0	0	0	0	0	0
	M	Standard	3	12	#00077e9cc2	10	-0.3745	-0.469167	-0.642833	-0.8405	-0.822833	-0.831667	0	0	0	0	0	5	12	30	78	68	71	78	166	272	148	0	0	0	0	0	0	0	0	0	0	0	0	0	0	0	0	0	0	0	0	0	0
	M	Standard	3	13	#00077e9c8c	10	-0.374468	-0.1935	-0.665118	-0.716667	-0.776351	-0.746509	6	15	3	0	3	25	25	48	36	73	213	210	234	187	304	3	0	0	0	0	0	2	0	0	0	0	1	0	0	0	0	0	0	0	0	0	0
	M	Standard	3	16	#00077e9464	10	-0.751246	-0.0558095	0.176237	0.365033	0.538671	0.451852	3	36	45	58	68	54	34	31	23	13	405	276	199	170	159	0	0	2	1	0	0	0	0	0	0	0	0	0	0	0	0	0	0	0	0	0	0
	M	Enriched	4	1	#00077e9654	10	-0.599161	-0.819716	-0.853167	-0.801561	-0.868333	-0.834947	1	1	0	1	0	30	66	68	48	68	188	211	169	210	138	0	1	0	0	0	0	0	0	0	0	0	0	0	0	0	0	0	0	0	0	0	0
	M	Enriched	4	2	#00077e8403	10	-0.766722	-0.551523	-0.659931	0.459224	0.723186	0.591205	1	16	9	72	82	59	58	59	15	5	320	379	195	155	121	1	0	0	0	0	0	0	0	0	0	0	0	0	0	0	0	0	0	0	0	0	0
	M	Enriched	4	3	#00077e8baf	10	-0.626403	-0.662444	-0.778451	-0.407092	0.654379	0.123643	5	2	4	24	123	57	58	57	63	9	248	388	482	318	323	0	1	0	2	1	0	0	0	0	0	0	0	0	0	1	0	0	0	0	0	0	0
	M	Enriched	4	4	#00077e9050	10	-0.8095	-0.904	-0.434167	0.737591	0.806111	0.771851	0	0	3	53	74	61	87	22	2	1	328	412	253	80	130	0	0	0	0	0	0	0	0	0	0	0	0	0	0	0	0	0	0	0	0	0	0
	M	Enriched	4	5	#00077e8990	10	-0.751341	-0.844278	-0.853185	-0.886667	-0.93	-0.908333	1	1	2	0	0	45	74	87	82	83	252	275	226	150	142	1	0	0	0	0	0	0	0	0	0	0	0	0	0	0	0	0	0	0	0	0	0
	M	Enriched	4	6	#00077e8f25	10	-0.199415	0.828551	0.834252	0.8465	0.855945	0.851222	37	115	124	110	136	34	3	3	0	3		115	136	111	122	0	1	0	0	0	0	0	0	5	0	0	2	3	5	4	2	4	4	0	4	1	0
	M	Enriched	4	7	#00077e9032	10	0.5708	0.876833	0.811017	0.827667	0.8595	0.843583	104	83	75	69	76	15	0	2	0	0	299	251	240	221	229	3	1	5	4	0	6	1	5	1	0	1	6	5	10	5	4	7	6	5	4	4	8
	M	Enriched	4	8	#00077e92ee	10	-0.599686	-0.792	-0.722333	-0.547148	-0.283363	-0.415255	4	0	0	11	9	49	71	72	61	25	176	145	112	94	69	0	2	0	0	0	2	0	0	0	0	0	0	0	0	0	0	0	0	0	0	0	0
	M	Enriched	4	9	#00077e9494	10	-0.0506111	0.630669	0.75422	0.833884	0.832733	0.833308	47	104	113	108	100	49	17	6	1	1	315	195	96	80	99	1	0	0	1	0	0	2	0	6	3	3	4	3	5	0	2	2	2	1	3	2	3
	M	Enriched	4	10	#00077e9cea	10	-0.609182	0.158438	0.0810354	0.585315	0.545556	0.565435	4	60	73	74	80	51	29	54	16	16	446	311	226	79	123	0	1	0	0	0	0	0	0	0	0	0	0	0	0	0	0	0	0	0	0	0	0
	M	Enriched	4	11	#00077e9fff	10	-0.00501099	0.725	0.874667	0.802081	0.942667	0.872374	47	87	99	61	66	44	9	1	1	0	322	115	162	117	129	0	1	2	3	2	2	0	1	3	1	1	3	2	5	2	0	1	2	3	0	2	2
	M	Enriched	4	12	#00077e93f0	10	-0.684149	-0.7625	-0.730685	-0.874333	-0.8715	-0.872917	1	0	1	0	0	36	47	44	66	73	304	305	271	132	81	0	0	0	0	1	0	0	0	0	0	0	0	0	0	0	0	0	0	0	0	0	0
	M	Enriched	4	13	#00077e81de	10	-0.425	-0.452881	-0.7525	-0.739917	-0.123611	-0.431764	0	2	0	3	33	13	26	61	61	39	85	213	531	340	334	0	0	0	0	0	0	0	0	0	0	0	0	0	0	0	0	0	0	0	0	0	0
	M	Enriched	4	14	#00077e9d88	10	-0.741263	-0.748722	-0.9005	-0.641615	-0.132971	-0.387293	4	1	0	11	48	62	59	95	105	68	388	410	247	240	202	1	0	1	0	0	1	0	0	0	1	0	0	0	0	0	0	0	0	0	0	0	0
	M	Enriched	4	15	#00077e9785	10	-0.276121	-0.196857	-0.651622	-0.631	-0.786667	-0.708833	2	2	2	0	0	9	5	47	25	58	105	67	176	57	183	0	0	0	0	0	2	0	0	0	0	0	0	0	0	0	0	0	0	0	0	0	0
	M	Enriched	4	16	#00077e9ebd	10	-0.691296	-0.894167	-0.898	-0.852929	-0.861682	-0.857305	2	0	0	3	4	34	93	78	67	83	306	400	276	186	186	0	0	0	0	0	0	0	0	0	0	0	0	2	0	0	0	0	0	0	0	0	0
	M	Standard	5	1	#00077e8368	10	-0.692306	-0.105034	0.368423	0.708912	0.869694	0.789303	5	49	48	90	102	44	50	13	8	1	204	181	124	99	85	0	2	0	0	0	0	0	0	0	0	0	0	0	0	0	2	0	0	1	0	0	0
	M	Standard	5	4	#00077e956d	10	-0.551167	-0.635784	0.407	0.736721	0.686246	0.711483	5	2	27	69	54	35	32	5	2	3	217	193	171	156	149	1	3	1	0	0	0	0	0	0	0	0	0	0	0	0	0	0	0	0	0	0	0
	M	Standard	5	5	#00077e8c61	10	-0.140944	-0.828877	-0.774419	-0.828167	-0.787503	-0.807835	25	1	3	0	4	23	105	124	120	122	242	267	319	211	293	1	0	5	1	8	0	0	0	7	0	0	0	0	0	0	0	0	3	0	0	0	0
	M	Standard	5	8	#00077e913a	10	-0.257852	-0.504587	0.109742	-0.00316667	0.0518333	0.0243333	2	1	14	25	21	7	20	8	25	21	81	108	120	154	106	0	0	2	0	0	0	0	0	0	0	0	0	0	0	0	0	0	0	0	0	0	0
	M	Standard	5	9	#00077e9585	10	-0.701088	-0.867667	-0.614167	0.246963	0.505654	0.376308	1	0	6	58	50	52	69	69	32	15	272	328	312	203	236	0	1	0	0	0	0	0	0	0	0	0	0	0	0	0	0	0	0	0	0	0	0
	M	Standard	5	12	#00077e9415	10	-0.630833	-0.434167	-0.504667	-0.444167	-0.4625	-0.453333	0	0	0	0	0	28	12	11	15	15	140	86	49	73	74	0	0	0	0	0	0	0	0	0	0	0	0	0	0	0	0	0	0	0	0	0	0
	M	Standard	5	13	#00077e943f	10	-0.794475	-0.859667	-0.665087	-0.771095	-0.820667	-0.795881	2	0	2	1	0	59	57	40	55	52	379	326	201	188	225	0	0	2	0	0	0	0	0	0	0	0	0	0	0	0	0	0	0	0	0	0	0
	M	Standard	5	16	#00077e83a3	10	-0.515667	-0.696167	-0.566667	-0.725833	-0.718667	-0.72225	0	0	0	0	0	18	71	39	63	48	123	159	99	177	145	0	0	0	0	0	0	0	0	0	0	0	0	0	0	0	0	0	0	0	0	0	0
	M	Standard	6	1	#00077e8ebd	10	-0.526167	-0.647833	-0.613	-0.695333	-0.605667	-0.6505	3	0	0	0	0	29	44	43	52	46	202	169	202	139	94	0	0	0	2	0	0	0	0	0	1	0	0	0	0	0	0	0	0	0	0	0	0
	M	Standard	6	4	#00077e9e67	10	-0.310667	-0.444222	-0.308222	-0.0979742	0.225449	0.0637373	5	8	19	33	44	15	40	41	38	21	158	170	125	127	181	0	0	2	0	0	0	1	0	0	0	0	0	0	1	0	1	0	0	0	0	0	0
	M	Standard	6	5	#00077e97e8	10	0.0604394	-0.402333	-0.553511	-0.686073	-0.672	-0.679036	13	5	1	1	0	9	20	28	38	42	77	100	142	108	151	0	0	0	0	0	0	3	3	5	0	0	0	0	0	0	0	0	0	0	1	0	0
	M	Standard	6	8	#00077e92c4	10	-0.546293	-0.770167	-0.876833	-0.589423	-0.244444	-0.416934	7	0	0	14	32	59	81	91	90	64	194	220	187	130	114	1	0	2	0	3	1	0	0	0	0	0	0	0	0	0	0	0	0	0	0	0	0
	M	Standard	6	9	#00077e9414	10	-0.566309	-0.582667	-0.730833	-0.850167	-0.871593	-0.86088	1	0	0	0	1	26	30	46	67	89	186	271	324	282	256	0	0	0	0	0	0	0	0	0	0	0	0	0	0	0	0	1	0	0	0	0	0
	M	Standard	6	12	#00077e84c3	10	-0.704559	-0.939833	-0.897	-0.94	-0.906833	-0.923417	2	0	0	0	0	66	114	133	186	178	339	501	345	435	342	1	0	0	0	0	0	0	0	0	1	0	0	0	0	0	0	0	0	0	0	0	0
	M	Standard	6	13	#00077e90fa	10	-0.238474	-0.385389	-0.639167	-0.858577	-0.764918	-0.811747	6	3	0	1	1	13	15	38	64	62	158	120	204	187	130	0	0	0	2	0	0	0	4	0	0	0	0	0	0	0	0	0	0	0	0	0	0
	M	Standard	6	16	#00077e97c2	10	-0.559771	0.0791379	0.7375	0.690135	0.806845	0.74849	8	34	57	74	56	51	24	3	10	2	302	195	162	172	190	0	0	0	4	0	0	0	0	0	0	1	3	0	0	0	0	0	0	0	0	0	0
	M	Standard	7	1	#00077e92ac	10	-0.145206	-0.415389	-0.575167	-0.703809	-0.654386	-0.679097	6	11	6	2	9	11	37	44	59	67	110	182	249	285	152	3	0	2	1	0	0	0	0	0	0	0	0	0	0	0	0	0	0	0	0	0	0
	M	Standard	7	4	#00077e8fa0	10	-0.3875	-0.486333	-0.722167	-0.869333	-0.867667	-0.8685	0	0	0	0	0	4	17	54	85	117	129	224	207	257	180	0	0	0	0	0	0	0	0	0	0	0	0	0	0	0	0	0	0	0	0	0	0
	M	Standard	7	5	#00077e8393	10	-0.816333	-0.840167	-0.907759	-0.906667	-0.951167	-0.928917	0	0	1	0	0	48	73	89	95	102	242	264	240	141	220	0	0	0	0	0	0	0	0	0	0	0	0	0	0	0	0	0	0	0	0	0	0
	M	Standard	7	8	#00077e9378	10	-0.220231	-0.276966	0.321006	0.536451	0.498106	0.517278	9	11	41	32	35	17	28	13	2	6	144	135	102	72	67	3	0	0	1	1	0	0	0	0	0	0	0	0	0	0	0	1	0	1	0	2	0
	M	Standard	7	9	#00077e9308	10	-0.162024	-0.117278	-0.174444	-0.462008	0.213171	-0.124419	2	2	6	4	52	5	4	12	38	31	17	17	206	260	147	0	0	0	1	0	0	0	0	0	0	0	0	0	0	0	1	0	0	0	0	0	0
	M	Standard	7	12	#00077e9458	10	-0.531394	-0.6175	-0.718537	-0.657879	-0.737995	-0.697937	2	8	2	3	2	20	56	43	41	60	201	267	268	241	200	0	1	0	0	0	0	0	0	0	0	0	0	0	0	0	0	0	0	0	0	0	0
	M	Standard	7	13	#00077e9405	10	-0.0501667	-0.141786	-0.453973	-0.826161	-0.838667	-0.832414	8	9	7	2	0	8	12	36	60	56	120	131	191	166	220	0	0	0	1	0	0	1	0	0	0	0	0	0	0	0	0	0	0	0	0	0	6
	M	Standard	7	16	#00077e9cb1	10	-0.554407	-0.602508	-0.721348	-0.784667	-0.805352	-0.795009	5	4	1	0	1	31	38	43	56	44	235	194	141	188	152	0	1	0	0	0	0	0	4	0	0	0	0	0	0	0	0	0	0	0	0	0	0
	M	Standard	8	1	#00077e8309	10	-0.379546	0.144333	0.652667	0.762322	0.793667	0.777994	4	21	75	80	67	25	11	5	6	0	248	159	103	84	72	0	0	0	0	0	0	0	0	0	0	0	2	0	0	0	0	0	1	0	0	0	0
	M	Standard	8	4	#00077e9d6b	10	-0.361876	-0.10665	0.152698	0.418196	0.636071	0.527133	17	31	52	107	99	54	38	32	24	14	238	193	117	111	61	1	1	0	0	3	2	1	0	1	0	2	0	1	0	2	0	0	1	1	0	0	0
							1	2	3	4	5	index 4,5	d1 lev	d2	d3	d4	d5	d1 mag	d2	d3	d4	d5	mag ncs1	ncs2	ncs3	ncs4	nsc5
					EC Average		-0.440072	-0.252142	-0.150424	-0.0120022	0.110469	0.0492332	13.0781	27	35.0781	42.4531	50.625	41.0312	42.1562	41.1094	41.8125	41.1094	270.921	236.562	223.828	202.524	182.484	0.515625	0.828125	0.546875	0.59375	0.375	0.3125	0.15625	0.46875	0.328125	0.28125	0.25	0.640625	0.546875	0.6875	0.609375	0.5625	0.65625	0.5625	0.609375	0.5	0.515625	0.78125
					EE SE		0.0379322	0.0739183	0.0837693	0.090839	0.0949462	0.0914397	2.4874	4.56289	5.20566	5.17165	5.65626	2.96708	3.95744	4.53071	5.47409	6.29886	13.4776	14.2059	15.603	15.1647	11.6652	0.129851	0.161458	0.179464	0.15223	0.136386	0.115459	0.0676224	0.16662	0.139185	0.0982706	0.0771517	0.167212	0.176678	0.21921	0.156881	0.176601	0.178478	0.169434	0.170517	0.155902	0.139073	0.194759
					SH Average		-0.348792	-0.359437	-0.285793	-0.264074	-0.237253	-0.252424	5.125	8.87	14.77	19.96	22.16	24.26	30.105	34.09	38.06	41.595	156.72	163.875	157.485	156.59	155.49	0.515	0.51	0.61	0.435	0.375	0.2	0.21	0.245	0.25	0.205	0.16	0.13	0.1	0.105	0.12	0.135	0.115	0.115	0.09	0.11	0.065	0.125
					SD SE		0.0209058	0.0234601	0.0326029	0.0372427	0.0407706	0.0382584	0.527245	1.16676	1.77349	2.25281	2.28967	1.52101	1.96156	2.28981	2.56749	2.84001	8.05292	7.67999	6.73996	6.31967	6.20096	0.0808179	0.0873939	0.112261	0.0784836	0.0815791	0.0558174	0.0533265	0.0681771	0.066025	0.0563984	0.0573449	0.0438763	0.0283552	0.0397211	0.0358388	0.0359211	0.0362692	0.0402114	0.0326316	0.0323222	0.0284238	0.0485661
[truncated: 292 more columns]
